# Supplementary material for: Carbene-catalyzed atroposelective synthesis of axially chiral styrenes
Source: Nat Commun. 2022 Jan 10;13:84. doi: 10.1038/s41467-021-27771-x (PMC8748895; doi:10.1038/s41467-021-27771-x)
Supplement: Supplementary file 3 — Source Data [file 41467_2021_27771_MOESM3_ESM.zip]

Archive with 5 entries (5 files):
- The magnitude of the vibrational frequency for the TS9a.docx
- X-ray crystallographic data_9x.cif
- X-ray crystallographic data_9x_checkcif report.pdf
- Cartesian Coordinates and Energies for the Optimized Structures of 9a, TS9a, and ent-9a.docx
- The IRC calculation result for TS9a.docx
