# Supplementary material for: Carbene-catalyzed atroposelective synthesis of axially chiral styrenes
Source: Nat Commun. 2022 Jan 10;13:84. doi: 10.1038/s41467-021-27771-x (PMC8748895; doi:10.1038/s41467-021-27771-x)
Supplement: Supplementary file 3 — Source Data [file 41467_2021_27771_MOESM3_ESM.zip › X-ray crystallographic data_9x.cif]

data_global
_audit_creation_method                  'APEX3 v2019.1-0'

_publ_requested_journal                 ?

_publ_contact_author_name               ?
_publ_contact_author_address            
;
;
_publ_contact_author_email              ?
_publ_contact_author_fax                ?
_publ_contact_author_phone              ?

_publ_section_title                     
;
;
_publ_section_abstract                  
;
;
_publ_section_references                
;
;
_publ_section_comment                   
;
;

data_cyg360m
_chemical_name_systematic               ?
_chemical_name_common                   ?
_chemical_formula_moiety                ?
_chemical_formula_sum                   'C27 H21 Br O6 S'
_chemical_formula_iupac                 ?
_chemical_formula_weight                553.41
_chemical_absolute_configuration        ?

_chemical_melting_point                 ?

_space_group_crystal_system             orthorhombic
_space_group_name_H-M_alt               'P 21 21 21'
_space_group_name_Hall                  'P 2ac 2ab'
loop_
    _space_group_symop_operation_xyz
    'x, y, z'
    '-x+1/2, -y, z+1/2'
    '-x, y+1/2, -z+1/2'
    'x+1/2, -y+1/2, -z'

_cell_length_a                          9.7508(2)
_cell_length_b                          10.8999(3)
_cell_length_c                          22.6601(6)
_cell_angle_alpha                       90
_cell_angle_beta                        90
_cell_angle_gamma                       90
_cell_volume                            2408.38(10)
_cell_formula_units_Z                   4
_cell_measurement_reflns_used           9558
_cell_measurement_theta_min             2.7560
_cell_measurement_theta_max             33.2768
_cell_measurement_temperature           100.(2)

_exptl_crystal_description              block
_exptl_crystal_colour                   yellow
_exptl_crystal_size_max                 0.220
_exptl_crystal_size_mid                 0.200
_exptl_crystal_size_min                 0.160
_exptl_crystal_density_diffrn           1.526
_exptl_crystal_density_meas             ?
_exptl_crystal_density_method           'not measured'
_exptl_crystal_F_000                    1128

_exptl_absorpt_coefficient_mu           1.835
_exptl_absorpt_correction_type          Multi-Scan
_exptl_absorpt_process_details          
;
SADABS-2016/2 - Bruker AXS area detector scaling and absorption correction
;
_exptl_absorpt_correction_T_min         0.56
_exptl_absorpt_correction_T_max         0.76

_exptl_special_details                  
;
; 

_diffrn_ambient_temperature             100.(2)

_diffrn_source                          'Incoatec microfocus source'
_diffrn_source_type                     'Bruker D8 Quest'

_diffrn_radiation_type                  MoK\a
_diffrn_radiation_wavelength            0.71073
_diffrn_radiation_monochromator         'Multilayer Mirror'

_diffrn_measurement_device_type         'Photon II CPADs detector'
_diffrn_measurement_method              'phi and omega scans'

_diffrn_detector_area_resol_mean        7.3910

_diffrn_reflns_number                   30184
_diffrn_reflns_av_R_equivalents         0.0461
_diffrn_reflns_av_unetI/netI            0.0860
_diffrn_reflns_theta_min                2.07
_diffrn_reflns_theta_max                34.97
_diffrn_reflns_theta_full               34.97
_diffrn_measured_fraction_theta_max     0.997
_diffrn_measured_fraction_theta_full    0.997
_diffrn_reflns_limit_h_min              -15
_diffrn_reflns_limit_h_max              13
_diffrn_reflns_limit_k_min              -17
_diffrn_reflns_limit_k_max              16
_diffrn_reflns_limit_l_min              -33
_diffrn_reflns_limit_l_max              36

_refine_special_details                 
;
;

_reflns_number_total                    10538
_reflns_number_gt                       8033
_reflns_threshold_expression            'I > 2\s(I)'

_refine_ls_structure_factor_coef        Fsqd
_refine_ls_matrix_type                  full
_refine_ls_R_factor_all                 0.0643
_refine_ls_R_factor_gt                  0.0378
_refine_ls_wR_factor_gt                 0.0645
_refine_ls_wR_factor_ref                0.0714
_refine_ls_goodness_of_fit_ref          0.954
_refine_ls_restrained_S_all             0.954
_refine_ls_number_reflns                10538
_refine_ls_number_parameters            318
_refine_ls_number_restraints            0
_refine_ls_number_constraints           ?
_refine_ls_hydrogen_treatment           constr
_refine_ls_weighting_scheme             calc
_refine_ls_weighting_details            
    'w=1/[\s^2^(Fo^2^)] where P=(Fo^2^+2Fc^2^)/3'

_atom_sites_solution_hydrogens          geom
_atom_sites_solution_primary            dual
_atom_sites_solution_secondary          ?

_refine_ls_shift/su_max                 0.002
_refine_ls_shift/su_mean                0.000
_refine_diff_density_max                0.431
_refine_diff_density_min                -0.592
_refine_ls_extinction_method            none
_refine_ls_extinction_coef              ?
_refine_ls_abs_structure_details        
;

Flack x determined using 2830 quotients [(I+)-(I-)]/[(I+)+(I-)]
(Parsons, Flack and Wagner, Acta Cryst. B69 (2013) 249-259).
;
_refine_ls_abs_structure_Flack          0.008(4)

loop_
    _atom_type_symbol
    _atom_type_description
    _atom_type_scat_dispersion_real
    _atom_type_scat_dispersion_imag
    _atom_type_scat_source
    C C 0.0033 0.0016 'International Tables Vol C Tables 4.2.6.8 and 6.1.1.4'
    H H 0.0000 0.0000 'International Tables Vol C Tables 4.2.6.8 and 6.1.1.4'
    Br Br -0.2901 2.4595
     'International Tables Vol C Tables 4.2.6.8 and 6.1.1.4'
    O O 0.0106 0.0060 'International Tables Vol C Tables 4.2.6.8 and 6.1.1.4'
    S S 0.1246 0.1234 'International Tables Vol C Tables 4.2.6.8 and 6.1.1.4'

_computing_data_collection              'APEX3 (Bruker AXS Inc., 2019)'
_computing_cell_refinement              
    'SAINT V8.40A (Bruker Nano, Inc., 2019)'
_computing_data_reduction               
    'SAINT V8.40A (Bruker Nano, Inc., 2019)'
_computing_structure_solution           'XT, VERSION 2014/5'
_computing_structure_refinement         'SHELXL-2018/3 (Sheldrick, 2018)'
_computing_molecular_graphics           'shelXle (C.B. Huebschle, rev 958)'
_computing_publication_material         'APEX3 (Bruker AXS Inc., 2019)'

loop_
    _atom_site_type_symbol
    _atom_site_label
    _atom_site_fract_x
    _atom_site_fract_y
    _atom_site_fract_z
    _atom_site_U_iso_or_equiv
    _atom_site_adp_type
    _atom_site_calc_flag
    _atom_site_refinement_flags_adp
    _atom_site_refinement_flags_occupancy
    _atom_site_refinement_flags_posn
    _atom_site_occupancy
    _atom_site_disorder_assembly
    _atom_site_disorder_group
    Br Br1 1.00316(2) 1.19484(2) 0.67825(2) 0.01948(6) Uani d . . . 1 . .
    C C1 0.3985(2) 0.4876(2) 0.70036(11) 0.0189(5) Uani d . . . 1 . .
    H H1 0.447886 0.412923 0.704304 0.023 Uiso calc U . R 1 . .
    C C2 0.2629(3) 0.4875(3) 0.68223(12) 0.0245(5) Uani d . . . 1 . .
    H H2 0.218798 0.412186 0.672961 0.029 Uiso calc U . R 1 . .
    C C3 0.1915(2) 0.5965(3) 0.67760(12) 0.0229(5) Uani d . . . 1 . .
    H H3 0.098468 0.595523 0.665112 0.027 Uiso calc U . R 1 . .
    C C4 0.2538(2) 0.7072(3) 0.69094(10) 0.0200(5) Uani d . . . 1 . .
    H H4 0.203103 0.781449 0.688369 0.024 Uiso calc U . R 1 . .
    C C5 0.3907(2) 0.7097(2) 0.70810(10) 0.0166(5) Uani d . . . 1 . .
    H H5 0.435213 0.785168 0.716543 0.02 Uiso calc U . R 1 . .
    C C6 0.4607(2) 0.5992(2) 0.71262(9) 0.0127(4) Uani d . . . 1 . .
    C C7 0.7222(2) 0.6042(2) 0.66284(9) 0.0115(4) Uani d . . . 1 . .
    C C8 0.7903(2) 0.5030(2) 0.64806(10) 0.0128(4) Uani d . . . 1 . .
    H H8 0.7914 0.436031 0.674869 0.015 Uiso calc U . R 1 . .
    C C9 0.8649(2) 0.4910(2) 0.59094(10) 0.0136(4) Uani d . . . 1 . .
    C C10 0.8886(2) 0.3491(2) 0.51186(10) 0.0144(5) Uani d . . . 1 . .
    C C11 0.9820(3) 0.2555(2) 0.50601(11) 0.0180(5) Uani d . . . 1 . .
    H H11 1.018397 0.216055 0.539956 0.022 Uiso calc U . R 1 . .
    C C12 1.0229(3) 0.2190(2) 0.44971(11) 0.0221(5) Uani d . . . 1 . .
    H H12 1.086773 0.154019 0.444825 0.027 Uiso calc U . R 1 . .
    C C13 0.9692(3) 0.2787(3) 0.40114(11) 0.0234(6) Uani d . . . 1 . .
    H H13 0.997827 0.254703 0.362756 0.028 Uiso calc U . R 1 . .
    C C14 0.8743(3) 0.3729(3) 0.40716(11) 0.0213(5) Uani d . . . 1 . .
    H H14 0.837867 0.4122 0.373182 0.026 Uiso calc U . R 1 . .
    C C15 0.8329(2) 0.4095(2) 0.46327(10) 0.0161(5) Uani d . . . 1 . .
    C C16 0.7036(3) 0.5770(3) 0.42652(12) 0.0284(6) Uani d . . . 1 . .
    H H16A 0.786845 0.608029 0.407427 0.043 Uiso calc U . R 1 . .
    H H16B 0.648809 0.646087 0.440959 0.043 Uiso calc U . R 1 . .
    H H16C 0.649828 0.529649 0.397942 0.043 Uiso calc U . R 1 . .
    C C17 0.6996(2) 0.7158(2) 0.62646(9) 0.0114(4) Uani d . . . 1 . .
    C C18 0.7725(2) 0.8260(2) 0.63757(9) 0.0109(4) Uani d . . . 1 . .
    C C19 0.8790(2) 0.8330(2) 0.68069(10) 0.0126(4) Uani d . . . 1 . .
    H H19 0.904419 0.761377 0.701938 0.015 Uiso calc U . R 1 . .
    C C20 0.9450(2) 0.9413(2) 0.69188(10) 0.0140(5) Uani d . . . 1 . .
    H H20 1.015776 0.94469 0.720651 0.017 Uiso calc U . R 1 . .
    C C21 0.9076(2) 1.0476(2) 0.66060(10) 0.0141(5) Uani d . . . 1 . .
    C C22 0.8088(2) 1.0450(2) 0.61788(10) 0.0144(5) Uani d . . . 1 . .
    H H22 0.786339 1.117591 0.596782 0.017 Uiso calc U . R 1 . .
    C C23 0.7399(2) 0.9337(2) 0.60514(10) 0.0123(4) Uani d . . . 1 . .
    C C24 0.6387(2) 0.9263(2) 0.56017(10) 0.0151(4) Uani d . . . 1 . .
    H H24 0.617647 0.997143 0.537486 0.018 Uiso calc U . R 1 . .
    C C25 0.5712(2) 0.8190(2) 0.54900(10) 0.0152(5) Uani d . . . 1 . .
    H H25 0.504588 0.815805 0.518436 0.018 Uiso calc U . R 1 . .
    C C26 0.5997(2) 0.7126(2) 0.58266(10) 0.0130(4) Uani d . . . 1 . .
    C C27 0.4138(2) 0.6012(3) 0.53822(12) 0.0228(5) Uani d . . . 1 . .
    H H27A 0.347167 0.661142 0.552944 0.034 Uiso calc U . R 1 . .
    H H27B 0.373387 0.51896 0.539421 0.034 Uiso calc U . R 1 . .
    H H27C 0.438683 0.62164 0.497484 0.034 Uiso calc U . R 1 . .
    O O1 0.67047(16) 0.48845(16) 0.76203(7) 0.0155(3) Uani d . . . 1 . .
    O O2 0.66299(16) 0.71590(15) 0.76196(7) 0.0148(3) Uani d . . . 1 . .
    O O3 0.83996(16) 0.37752(16) 0.56891(7) 0.0150(3) Uani d . . . 1 . .
    O O4 0.93802(18) 0.56648(17) 0.56887(7) 0.0206(4) Uani d . . . 1 . .
    O O5 0.74070(18) 0.49969(18) 0.47508(8) 0.0228(4) Uani d . . . 1 . .
    O O6 0.53442(16) 0.60407(16) 0.57460(7) 0.0173(3) Uani d . . . 1 . .
    S S1 0.63527(5) 0.60149(5) 0.73272(2) 0.01174(10) Uani d . . . 1 . .

loop_
    _atom_site_aniso_label
    _atom_site_aniso_U_11
    _atom_site_aniso_U_22
    _atom_site_aniso_U_33
    _atom_site_aniso_U_12
    _atom_site_aniso_U_13
    _atom_site_aniso_U_23
    Br1 0.02381(11) 0.01568(11) 0.01894(11) -0.00661(12) -0.00403(11)
     0.00044(10)
    C1 0.0206(11) 0.0118(11) 0.0241(13) -0.0009(10) 0.0011(9) -0.0005(10)
    C2 0.0231(12) 0.0213(13) 0.0292(14) -0.0080(10) 0.0004(11) 0.0005(12)
    C3 0.0160(10) 0.0271(14) 0.0256(13) -0.0025(10) -0.0003(10) 0.0012(13)
    C4 0.0168(10) 0.0220(14) 0.0213(12) 0.0045(10) 0.0025(9) 0.0011(11)
    C5 0.0182(11) 0.0134(12) 0.0181(11) -0.0002(9) 0.0009(8) -0.0015(9)
    C6 0.0150(10) 0.0116(10) 0.0115(10) -0.0007(8) 0.0020(7) -0.0006(9)
    C7 0.0134(9) 0.0115(11) 0.0095(10) -0.0009(9) -0.0009(7) 0.0003(8)
    C8 0.0140(10) 0.0122(11) 0.0122(10) -0.0003(9) -0.0003(8) 0.0022(9)
    C9 0.0151(10) 0.0140(11) 0.0118(10) 0.0013(9) -0.0009(8) 0.0015(9)
    C10 0.0163(10) 0.0148(11) 0.0122(11) -0.0035(9) 0.0027(8) -0.0034(9)
    C11 0.0203(12) 0.0165(11) 0.0173(11) -0.0002(10) 0.0022(9) 0.0002(9)
    C12 0.0237(13) 0.0180(13) 0.0247(13) 0.0006(10) 0.0045(10) -0.0061(10)
    C13 0.0276(13) 0.0275(15) 0.0149(11) -0.0033(11) 0.0044(9) -0.0092(10)
    C14 0.0265(12) 0.0236(14) 0.0138(12) -0.0032(11) -0.0023(10) -0.0011(10)
    C15 0.0162(10) 0.0163(12) 0.0159(11) -0.0009(9) -0.0004(8) -0.0019(9)
    C16 0.0318(14) 0.0259(16) 0.0276(15) 0.0024(12) -0.0122(11) 0.0067(12)
    C17 0.0134(9) 0.0114(11) 0.0093(10) 0.0024(8) 0.0010(7) 0.0016(8)
    C18 0.0109(9) 0.0116(11) 0.0102(10) 0.0011(8) 0.0006(7) 0.0014(8)
    C19 0.0134(9) 0.0128(10) 0.0118(10) 0.0019(8) -0.0003(8) 0.0027(9)
    C20 0.0134(9) 0.0176(12) 0.0111(11) 0.0015(9) -0.0011(8) 0.0008(9)
    C21 0.0159(10) 0.0117(11) 0.0147(11) -0.0039(9) 0.0012(8) 0.0002(9)
    C22 0.0169(11) 0.0122(11) 0.0140(11) 0.0002(9) 0.0021(8) 0.0031(9)
    C23 0.0119(10) 0.0132(11) 0.0117(10) 0.0015(8) 0.0004(8) 0.0010(8)
    C24 0.0154(10) 0.0148(11) 0.0149(11) 0.0017(9) -0.0013(8) 0.0041(9)
    C25 0.0157(10) 0.0166(12) 0.0135(11) 0.0010(10) -0.0032(8) 0.0028(9)
    C26 0.0145(10) 0.0125(12) 0.0120(10) -0.0010(9) -0.0012(8) -0.0016(8)
    C27 0.0216(12) 0.0209(13) 0.0259(14) -0.0029(11) -0.0099(10) -0.0009(12)
    O1 0.0215(8) 0.0111(8) 0.0138(8) 0.0025(7) 0.0014(6) 0.0039(7)
    O2 0.0182(7) 0.0129(9) 0.0132(8) 0.0001(6) 0.0006(6) -0.0023(6)
    O3 0.0205(8) 0.0133(8) 0.0111(8) 0.0005(7) 0.0036(6) -0.0016(6)
    O4 0.0267(9) 0.0182(10) 0.0169(9) -0.0040(7) 0.0045(7) -0.0002(7)
    O5 0.0244(9) 0.0254(10) 0.0187(9) 0.0073(8) -0.0011(7) 0.0037(8)
    O6 0.0196(8) 0.0132(8) 0.0191(8) -0.0020(7) -0.0081(6) -0.0001(7)
    S1 0.0151(2) 0.0096(2) 0.0105(2) 0.0012(2) 0.00083(19) 0.0009(2)

_geom_special_details                   
;

All esds (except the esd in the dihedral angle between two l.s. planes)
are estimated using the full covariance matrix.  The cell esds are taken
into account individually in the estimation of esds in distances, angles
and torsion angles; correlations between esds in cell parameters are only
used when they are defined by crystal symmetry.  An approximate (isotropic)
treatment of cell esds is used for estimating esds involving l.s. planes.
;

loop_
    _geom_bond_atom_site_label_1
    _geom_bond_atom_site_label_2
    _geom_bond_site_symmetry_2
    _geom_bond_distance
    _geom_bond_publ_flag
    Br1 C21 . 1.898(2) ?
    C1 C2 . 1.385(4) ?
    C1 C6 . 1.387(3) ?
    C1 H1 . 0.95 ?
    C2 C3 . 1.381(4) ?
    C2 H2 . 0.95 ?
    C3 C4 . 1.385(4) ?
    C3 H3 . 0.95 ?
    C4 C5 . 1.390(3) ?
    C4 H4 . 0.95 ?
    C5 C6 . 1.388(3) ?
    C5 H5 . 0.95 ?
    C6 S1 . 1.762(2) ?
    C7 C8 . 1.331(3) ?
    C7 C17 . 1.485(3) ?
    C7 S1 . 1.796(2) ?
    C8 C9 . 1.491(3) ?
    C8 H8 . 0.95 ?
    C9 O4 . 1.198(3) ?
    C9 O3 . 1.356(3) ?
    C10 C11 . 1.374(3) ?
    C10 C15 . 1.393(3) ?
    C10 O3 . 1.412(3) ?
    C11 C12 . 1.394(3) ?
    C11 H11 . 0.95 ?
    C12 C13 . 1.381(4) ?
    C12 H12 . 0.95 ?
    C13 C14 . 1.389(4) ?
    C13 H13 . 0.95 ?
    C14 C15 . 1.392(3) ?
    C14 H14 . 0.95 ?
    C15 O5 . 1.359(3) ?
    C16 O5 . 1.432(3) ?
    C16 H16A . 0.98 ?
    C16 H16B . 0.98 ?
    C16 H16C . 0.98 ?
    C17 C26 . 1.391(3) ?
    C17 C18 . 1.418(3) ?
    C18 C23 . 1.422(3) ?
    C18 C19 . 1.428(3) ?
    C19 C20 . 1.368(3) ?
    C19 H19 . 0.95 ?
    C20 C21 . 1.407(3) ?
    C20 H20 . 0.95 ?
    C21 C22 . 1.366(3) ?
    C22 C23 . 1.416(3) ?
    C22 H22 . 0.95 ?
    C23 C24 . 1.421(3) ?
    C24 C25 . 1.365(3) ?
    C24 H24 . 0.95 ?
    C25 C26 . 1.416(3) ?
    C25 H25 . 0.95 ?
    C26 O6 . 1.355(3) ?
    C27 O6 . 1.436(3) ?
    C27 H27A . 0.98 ?
    C27 H27B . 0.98 ?
    C27 H27C . 0.98 ?
    O1 S1 . 1.4412(17) ?
    O2 S1 . 1.4378(17) ?

loop_
    _geom_angle_atom_site_label_1
    _geom_angle_atom_site_label_2
    _geom_angle_atom_site_label_3
    _geom_angle_site_symmetry_1
    _geom_angle_site_symmetry_3
    _geom_angle
    _geom_angle_publ_flag
    C2 C1 C6 . . 118.5(2) ?
    C2 C1 H1 . . 120.7 ?
    C6 C1 H1 . . 120.7 ?
    C3 C2 C1 . . 120.2(2) ?
    C3 C2 H2 . . 119.9 ?
    C1 C2 H2 . . 119.9 ?
    C2 C3 C4 . . 120.8(2) ?
    C2 C3 H3 . . 119.6 ?
    C4 C3 H3 . . 119.6 ?
    C3 C4 C5 . . 119.9(2) ?
    C3 C4 H4 . . 120.0 ?
    C5 C4 H4 . . 120.0 ?
    C6 C5 C4 . . 118.5(2) ?
    C6 C5 H5 . . 120.8 ?
    C4 C5 H5 . . 120.8 ?
    C1 C6 C5 . . 122.0(2) ?
    C1 C6 S1 . . 119.11(18) ?
    C5 C6 S1 . . 118.83(18) ?
    C8 C7 C17 . . 127.8(2) ?
    C8 C7 S1 . . 116.34(18) ?
    C17 C7 S1 . . 115.66(16) ?
    C7 C8 C9 . . 122.4(2) ?
    C7 C8 H8 . . 118.8 ?
    C9 C8 H8 . . 118.8 ?
    O4 C9 O3 . . 125.4(2) ?
    O4 C9 C8 . . 126.3(2) ?
    O3 C9 C8 . . 108.19(19) ?
    C11 C10 C15 . . 122.2(2) ?
    C11 C10 O3 . . 118.3(2) ?
    C15 C10 O3 . . 119.3(2) ?
    C10 C11 C12 . . 119.3(2) ?
    C10 C11 H11 . . 120.3 ?
    C12 C11 H11 . . 120.3 ?
    C13 C12 C11 . . 119.1(2) ?
    C13 C12 H12 . . 120.4 ?
    C11 C12 H12 . . 120.4 ?
    C12 C13 C14 . . 121.5(2) ?
    C12 C13 H13 . . 119.3 ?
    C14 C13 H13 . . 119.3 ?
    C13 C14 C15 . . 119.6(2) ?
    C13 C14 H14 . . 120.2 ?
    C15 C14 H14 . . 120.2 ?
    O5 C15 C14 . . 125.4(2) ?
    O5 C15 C10 . . 116.4(2) ?
    C14 C15 C10 . . 118.2(2) ?
    O5 C16 H16A . . 109.5 ?
    O5 C16 H16B . . 109.5 ?
    H16A C16 H16B . . 109.5 ?
    O5 C16 H16C . . 109.5 ?
    H16A C16 H16C . . 109.5 ?
    H16B C16 H16C . . 109.5 ?
    C26 C17 C18 . . 119.9(2) ?
    C26 C17 C7 . . 118.7(2) ?
    C18 C17 C7 . . 121.34(19) ?
    C17 C18 C23 . . 119.72(19) ?
    C17 C18 C19 . . 122.1(2) ?
    C23 C18 C19 . . 118.2(2) ?
    C20 C19 C18 . . 121.0(2) ?
    C20 C19 H19 . . 119.5 ?
    C18 C19 H19 . . 119.5 ?
    C19 C20 C21 . . 119.7(2) ?
    C19 C20 H20 . . 120.1 ?
    C21 C20 H20 . . 120.1 ?
    C22 C21 C20 . . 121.5(2) ?
    C22 C21 Br1 . . 120.88(19) ?
    C20 C21 Br1 . . 117.59(17) ?
    C21 C22 C23 . . 119.8(2) ?
    C21 C22 H22 . . 120.1 ?
    C23 C22 H22 . . 120.1 ?
    C22 C23 C24 . . 121.6(2) ?
    C22 C23 C18 . . 119.75(19) ?
    C24 C23 C18 . . 118.6(2) ?
    C25 C24 C23 . . 121.1(2) ?
    C25 C24 H24 . . 119.4 ?
    C23 C24 H24 . . 119.4 ?
    C24 C25 C26 . . 120.5(2) ?
    C24 C25 H25 . . 119.8 ?
    C26 C25 H25 . . 119.8 ?
    O6 C26 C17 . . 116.5(2) ?
    O6 C26 C25 . . 123.37(19) ?
    C17 C26 C25 . . 120.1(2) ?
    O6 C27 H27A . . 109.5 ?
    O6 C27 H27B . . 109.5 ?
    H27A C27 H27B . . 109.5 ?
    O6 C27 H27C . . 109.5 ?
    H27A C27 H27C . . 109.5 ?
    H27B C27 H27C . . 109.5 ?
    C9 O3 C10 . . 118.50(18) ?
    C15 O5 C16 . . 116.2(2) ?
    C26 O6 C27 . . 118.74(19) ?
    O2 S1 O1 . . 118.97(10) ?
    O2 S1 C6 . . 108.24(10) ?
    O1 S1 C6 . . 109.70(11) ?
    O2 S1 C7 . . 107.65(10) ?
    O1 S1 C7 . . 107.95(10) ?
    C6 S1 C7 . . 103.18(10) ?

_shelx_res_file                         
;

TITL cyg360m in P2(1)2(1)2(1)
    cyg360m.res
    created by SHELXL-2018/3 at 10:52:48 on 23-Sep-2020
CELL 0.71073   9.75080  10.89990  22.66010  90.0000  90.0000  90.0000
ZERR    4.00   0.00020   0.00030   0.00060   0.0000   0.0000   0.0000
LATT -1
SYMM 1/2-X, -Y, 1/2+Z
SYMM -X, 1/2+Y, 1/2-Z
SYMM 1/2+X, 1/2-Y, -Z
SFAC C  H  Br O  S
UNIT 108 84 4 24 4
LIST 4
L.S. 10
ACTA
omit  1   0   2
omit 8  10   0
omit 0   0   2
omit -9   9   4
BOND $H
FMAP 2
PLAN 20
SIZE 0.16 0.20 0.22
TEMP -173.0
WGHT    0.000000
FVAR       0.18666
BR1   3    1.003158    1.194842    0.678248    11.00000    0.02381    0.01568 =
         0.01894    0.00044   -0.00403   -0.00661
C1    1    0.398521    0.487614    0.700357    11.00000    0.02064    0.01184 =
         0.02411   -0.00049    0.00106   -0.00090
AFIX  43
H1    2    0.447886    0.412923    0.704304    11.00000   -1.20000
AFIX   0
C2    1    0.262871    0.487487    0.682234    11.00000    0.02309    0.02127 =
         0.02923    0.00054    0.00042   -0.00802
AFIX  43
H2    2    0.218798    0.412186    0.672961    11.00000   -1.20000
AFIX   0
C3    1    0.191466    0.596512    0.677601    11.00000    0.01598    0.02707 =
         0.02555    0.00121   -0.00027   -0.00251
AFIX  43
H3    2    0.098468    0.595523    0.665112    11.00000   -1.20000
AFIX   0
C4    1    0.253807    0.707218    0.690941    11.00000    0.01676    0.02204 =
         0.02134    0.00114    0.00252    0.00449
AFIX  43
H4    2    0.203103    0.781449    0.688369    11.00000   -1.20000
AFIX   0
C5    1    0.390679    0.709660    0.708104    11.00000    0.01819    0.01340 =
         0.01807   -0.00145    0.00091   -0.00019
AFIX  43
H5    2    0.435213    0.785168    0.716543    11.00000   -1.20000
AFIX   0
C6    1    0.460732    0.599212    0.712619    11.00000    0.01500    0.01163 =
         0.01153   -0.00064    0.00197   -0.00072
C7    1    0.722153    0.604235    0.662844    11.00000    0.01341    0.01154 =
         0.00955    0.00028   -0.00093   -0.00093
C8    1    0.790288    0.503032    0.648060    11.00000    0.01398    0.01223 =
         0.01221    0.00222   -0.00033   -0.00026
AFIX  43
H8    2    0.791400    0.436031    0.674869    11.00000   -1.20000
AFIX   0
C9    1    0.864945    0.491000    0.590937    11.00000    0.01506    0.01403 =
         0.01182    0.00151   -0.00089    0.00135
C10   1    0.888617    0.349062    0.511862    11.00000    0.01630    0.01476 =
         0.01222   -0.00343    0.00267   -0.00347
C11   1    0.982022    0.255496    0.506005    11.00000    0.02026    0.01647 =
         0.01726    0.00017    0.00222   -0.00019
AFIX  43
H11   2    1.018397    0.216055    0.539956    11.00000   -1.20000
AFIX   0
C12   1    1.022875    0.219025    0.449710    11.00000    0.02369    0.01801 =
         0.02474   -0.00614    0.00453    0.00057
AFIX  43
H12   2    1.086773    0.154019    0.444825    11.00000   -1.20000
AFIX   0
C13   1    0.969212    0.278664    0.401137    11.00000    0.02764    0.02753 =
         0.01491   -0.00923    0.00441   -0.00332
AFIX  43
H13   2    0.997827    0.254703    0.362756    11.00000   -1.20000
AFIX   0
C14   1    0.874308    0.372923    0.407164    11.00000    0.02649    0.02360 =
         0.01385   -0.00107   -0.00226   -0.00315
AFIX  43
H14   2    0.837867    0.412200    0.373182    11.00000   -1.20000
AFIX   0
C15   1    0.832900    0.409505    0.463275    11.00000    0.01622    0.01632 =
         0.01590   -0.00189   -0.00041   -0.00088
C16   1    0.703620    0.576962    0.426519    11.00000    0.03183    0.02587 =
         0.02758    0.00675   -0.01220    0.00241
AFIX 137
H16A  2    0.786845    0.608029    0.407427    11.00000   -1.50000
H16B  2    0.648809    0.646087    0.440959    11.00000   -1.50000
H16C  2    0.649828    0.529649    0.397942    11.00000   -1.50000
AFIX   0
C17   1    0.699558    0.715759    0.626459    11.00000    0.01338    0.01144 =
         0.00930    0.00164    0.00097    0.00236
C18   1    0.772500    0.825956    0.637572    11.00000    0.01090    0.01157 =
         0.01023    0.00139    0.00059    0.00106
C19   1    0.879000    0.832991    0.680694    11.00000    0.01337    0.01279 =
         0.01176    0.00269   -0.00026    0.00185
AFIX  43
H19   2    0.904419    0.761377    0.701938    11.00000   -1.20000
AFIX   0
C20   1    0.945005    0.941313    0.691883    11.00000    0.01337    0.01757 =
         0.01106    0.00083   -0.00106    0.00152
AFIX  43
H20   2    1.015776    0.944690    0.720651    11.00000   -1.20000
AFIX   0
C21   1    0.907604    1.047628    0.660604    11.00000    0.01585    0.01173 =
         0.01471    0.00015    0.00121   -0.00386
C22   1    0.808775    1.044996    0.617878    11.00000    0.01695    0.01218 =
         0.01398    0.00312    0.00209    0.00021
AFIX  43
H22   2    0.786339    1.117591    0.596782    11.00000   -1.20000
AFIX   0
C23   1    0.739896    0.933744    0.605137    11.00000    0.01190    0.01323 =
         0.01166    0.00105    0.00037    0.00150
C24   1    0.638693    0.926300    0.560165    11.00000    0.01543    0.01478 =
         0.01494    0.00408   -0.00131    0.00172
AFIX  43
H24   2    0.617647    0.997143    0.537486    11.00000   -1.20000
AFIX   0
C25   1    0.571183    0.819040    0.548997    11.00000    0.01568    0.01660 =
         0.01347    0.00280   -0.00321    0.00099
AFIX  43
H25   2    0.504588    0.815805    0.518436    11.00000   -1.20000
AFIX   0
C26   1    0.599735    0.712554    0.582656    11.00000    0.01452    0.01248 =
         0.01197   -0.00162   -0.00118   -0.00103
C27   1    0.413838    0.601227    0.538223    11.00000    0.02160    0.02088 =
         0.02588   -0.00087   -0.00993   -0.00287
AFIX 137
H27A  2    0.347167    0.661142    0.552944    11.00000   -1.50000
H27B  2    0.373387    0.518960    0.539421    11.00000   -1.50000
H27C  2    0.438683    0.621640    0.497484    11.00000   -1.50000
AFIX   0
O1    4    0.670473    0.488454    0.762026    11.00000    0.02155    0.01114 =
         0.01375    0.00388    0.00137    0.00246
O2    4    0.662989    0.715900    0.761964    11.00000    0.01820    0.01290 =
         0.01318   -0.00228    0.00059    0.00011
O3    4    0.839961    0.377516    0.568910    11.00000    0.02046    0.01331 =
         0.01111   -0.00162    0.00364    0.00047
O4    4    0.938016    0.566485    0.568868    11.00000    0.02672    0.01817 =
         0.01689   -0.00018    0.00452   -0.00404
O5    4    0.740701    0.499692    0.475075    11.00000    0.02443    0.02535 =
         0.01866    0.00368   -0.00112    0.00729
O6    4    0.534423    0.604071    0.574598    11.00000    0.01964    0.01318 =
         0.01911   -0.00006   -0.00808   -0.00199
S1    5    0.635267    0.601492    0.732720    11.00000    0.01514    0.00960 =
         0.01049    0.00093    0.00083    0.00116
HKLF 4


REM  cyg360m in P2(1)2(1)2(1)
REM wR2 = 0.071407, GooF = S = 0.95439, Restrained GooF = 0.95439 for all data
REM R1 = 0.037848 for 8033 Fo > 4sig(Fo) and 0.064261 for all 10538 data
REM 318 parameters refined using 0 restraints

END

WGHT      0.0000      0.0000

REM Highest difference peak  0.431,  deepest hole -0.592,  1-sigma level  0.087
Q1    1   0.9988  0.9195  0.6981  11.00000  0.05    0.43
Q2    1   0.8710  0.3986  0.4384  11.00000  0.05    0.41
Q3    1   0.9867  1.2368  0.7165  11.00000  0.05    0.39
Q4    1   0.8843  0.9006  0.6851  11.00000  0.05    0.39
Q5    1   0.6583  0.5216  0.7315  11.00000  0.05    0.39
Q6    1   0.9384  0.8755  0.6824  11.00000  0.05    0.38
Q7    1   0.9944  1.2354  0.6434  11.00000  0.05    0.38
Q8    1   0.9619  0.2241  0.4851  11.00000  0.05    0.38
Q9    1   0.5466  0.5922  0.7211  11.00000  0.05    0.38
Q10   1  -0.0001  0.6999  0.6190  11.00000  0.05    0.37
Q11   1   0.6045  0.6772  0.5736  11.00000  0.05    0.37
Q12   1   0.6447  0.6862  0.7348  11.00000  0.05    0.36
Q13   1   0.9019  0.8027  0.6832  11.00000  0.05    0.36
Q14   1   0.9039  0.9950  0.6751  11.00000  0.05    0.34
Q15   1   0.8375  0.4839  0.6190  11.00000  0.05    0.34
Q16   1   1.0065  1.1566  0.7159  11.00000  0.05    0.34
Q17   1   0.6810  0.2995  0.3906  11.00000  0.05    0.33
Q18   1   1.0998  1.1786  0.6799  11.00000  0.05    0.33
Q19   1   0.7592  0.7674  0.6315  11.00000  0.05    0.33
Q20   1   0.8541  1.1000  0.6798  11.00000  0.05    0.33
;
_shelx_res_checksum                     77428

_shelx_hkl_file                         
;
   1   0   0   -0.03    0.03
  -2   0   0   78.67    5.41
   2   0   0   79.31    5.47
  -2   0   0   78.93    5.48
  -3   0   0    0.85    0.20
  -3   0   0    0.78    0.26
  -4   0   0  108.10    7.58
  -4   0   0  111.02    7.68
  -5   0   0    0.06    0.35
  -5   0   0    0.15    0.29
  -6   0   0  177.70   12.58
  -6   0   0  185.70   12.71
  -7   0   0   -0.18    0.53
  -7   0   0    0.28    0.48
  -8   0   0  251.26   18.01
  -8   0   0  267.90   18.12
  -9   0   0   -1.45    0.68
  -9   0   0   -0.04    0.64
 -10   0   0   20.69    2.23
 -10   0   0   20.78    2.27
 -11   0   0   -0.72    0.95
 -11   0   0    0.66    1.01
 -12   0   0    8.61    1.63
 -12   0   0    9.64    1.86
 -13   0   0   -0.62    1.26
 -13   0   0    1.15    1.47
 -14   0   0    4.90    2.06
   0  -1   0    0.40    0.13
  -1   1   0  224.36   15.86
  -1  -1   0  241.71   15.90
   1  -1   0  234.54   15.84
  -1   1   0  228.89   15.86
   2   1   0  548.08   37.07
  -2  -1   0  531.36   37.07
  -2   1   0  553.13   37.04
   3   1   0    3.04    0.36
   3   1   0    3.61    0.45
  -3   1   0    3.50    0.54
  -3  -1   0    3.38    0.46
  -3   1   0    3.09    0.35
  -3  -1   0    4.19    0.44
  -3   1   0    3.25    0.37
  -4   1   0  187.53   12.61
  -4  -1   0  178.59   12.69
  -4  -1   0  190.19   12.69
  -4   1   0  174.97   12.76
   4   1   0  186.99   12.67
   5   1   0  117.99    8.35
  -5  -1   0  118.53    8.37
  -5   1   0  128.43    8.30
  -5   1   0  114.91    8.47
  -5  -1   0  116.66    8.38
  -6   1   0    8.00    1.08
  -6  -1   0    8.31    0.95
  -6  -1   0    6.60    0.90
  -6   1   0    6.12    0.83
  -7   1   0   41.45    3.24
  -7  -1   0   44.17    3.31
  -7   1   0   44.12    3.48
  -7  -1   0   41.72    3.33
  -8  -1   0    6.52    1.06
  -8   1   0    8.10    1.30
  -8   1   0    7.52    1.07
  -8  -1   0    7.83    1.16
  -9   1   0   44.25    3.51
  -9  -1   0   43.53    3.59
  -9  -1   0   43.47    3.45
  -9   1   0   41.01    3.66
 -10  -1   0    0.85    0.78
 -10  -1   0    1.57    1.02
 -10   1   0    0.14    1.05
 -10   1   0    1.59    0.91
 -11   1   0    0.72    1.26
 -11  -1   0    0.36    0.84
 -11   1   0    0.84    0.96
 -11  -1   0   -0.12    1.07
 -12   1   0    1.81    1.55
 -12  -1   0    2.16    1.39
 -12   1   0    1.21    1.17
 -13   1   0   12.78    2.05
 -13  -1   0    5.12    1.91
 -13   1   0    7.06    2.07
 -14  -1   0    2.85    2.08
 -14   1   0   -0.51    1.74
 -15  -1   0    2.04    2.94
   0   2   0    3.15    0.47
   0  -2   0    4.50    0.50
  -1  -2   0  124.36    8.69
  -1   2   0  123.68    8.66
   1   2   0  132.31    8.71
   1  -2   0  119.57    8.63
  -3   2   0  790.30   54.99
   3   2   0  823.90   55.00
  -4  -2   0  252.85   18.34
   4   2   0  275.43   18.26
   4   2   0  262.32   18.26
  -4   2   0  264.97   18.42
  -4   2   0  261.24   18.25
  -4   2   0  277.58   18.25
   5   2   0  128.24    9.04
  -5  -2   0  120.62    9.15
  -5   2   0  135.14    9.26
  -5   2   0  134.84    9.04
  -6  -2   0  199.15   14.18
   6   2   0  211.12   14.05
  -6  -2   0  202.10   14.04
  -6   2   0  198.17   14.04
  -6   2   0  203.54   14.29
  -7   2   0    0.72    0.51
  -7  -2   0    1.12    0.68
  -7  -2   0    0.52    0.47
  -7   2   0    1.35    0.73
  -8   2   0   96.18    7.39
  -8  -2   0   98.37    7.27
  -8   2   0  100.39    7.12
  -9   2   0   12.70    1.63
  -9  -2   0   14.16    1.84
  -9   2   0   13.02    1.96
 -10  -2   0   78.25    6.51
 -10   2   0   88.73    6.41
 -10   2   0   87.92    6.73
 -11   2   0  102.54    7.66
 -11  -2   0  105.21    7.89
 -11   2   0   97.86    7.94
 -12  -2   0   23.93    3.09
 -12   2   0   19.53    3.06
 -12   2   0   26.28    2.79
 -13   2   0   17.71    2.46
 -13  -2   0   17.26    2.74
 -14  -2   0    3.20    2.15
 -14   2   0    0.98    1.79
 -15  -2   0    6.85    2.85
   0   3   0    0.10    0.33
   0  -3   0    0.11    0.27
   1  -3   0    0.81    0.35
  -1   3   0    2.67    0.50
   1   3   0    0.69    0.39
  -1  -3   0    0.49    0.37
  -2  -3   0  283.04   19.69
   2  -3   0  275.57   19.55
   2   3   0  287.86   19.68
   2  -3   0  286.84   19.60
  -2   3   0  292.20   19.64
   3  -3   0  123.33    8.71
  -3  -3   0  125.87    8.94
   3  -3   0  123.25    8.74
   3   3   0  132.34    8.91
  -3   3   0  126.92    8.86
  -4   3   0  217.69   15.14
  -4   3   0  219.33   15.11
  -4  -3   0  210.16   15.23
   4   3   0  216.17   15.10
   4   3   0  229.48   15.18
   5   3   0   12.22    1.19
  -5   3   0   12.56    1.26
  -5  -3   0   13.75    1.45
  -5   3   0   12.05    1.21
   5   3   0   11.68    1.19
  -5   3   0   12.03    1.49
  -6   3   0   53.49    3.98
  -6   3   0   54.69    4.28
   6   3   0   52.76    3.94
  -6  -3   0   52.96    4.19
  -7   3   0   14.38    1.88
  -7   3   0   12.53    1.39
  -7  -3   0   12.59    1.67
   7   3   0   13.54    1.31
  -8  -3   0    1.41    0.95
  -8   3   0    0.06    1.01
  -8   3   0    0.88    0.68
  -9  -3   0    5.16    1.35
  -9   3   0    7.85    1.20
  -9   3   0    9.48    1.77
 -10   3   0   43.29    3.70
 -10   3   0   45.64    4.27
 -10  -3   0   44.46    3.98
 -11  -3   0   10.45    2.05
 -11   3   0   14.10    1.87
 -11   3   0   13.52    2.34
 -12   3   0    2.76    2.20
 -12   3   0    2.51    1.29
 -12  -3   0    1.73    1.54
 -13   3   0    6.90    1.76
 -13  -3   0    8.03    2.26
 -14   3   0   -0.57    1.64
 -14  -3   0    1.08    2.23
 -15  -3   0    6.88    3.06
   0   4   0   26.67    2.27
   0  -4   0   27.81    2.25
  -1   4   0  259.46   17.73
   1  -4   0  255.78   17.66
   1   4   0  260.60   17.76
  -1  -4   0  244.86   17.71
   2   4   0    1.39    0.59
  -2  -4   0    0.87    0.53
   2  -4   0    0.95    0.42
  -2   4   0    1.13    0.53
   3   4   0  853.68   57.06
  -3  -4   0  837.32   57.08
   3  -4   0  826.18   56.85
   3  -4   0  814.61   56.91
  -3   4   0  836.77   57.01
  -4  -4   0  184.13   13.44
   4   4   0  198.62   13.40
   4  -4   0  198.48   13.10
  -4   4   0  185.42   13.35
   4   4   0  192.32   13.29
   4  -4   0  185.05   13.12
  -5   4   0  255.33   17.15
   5   4   0  244.90   17.05
  -5  -4   0  238.06   17.24
   5   4   0  245.20   17.11
  -6   4   0   -0.14    0.59
  -6   4   0    0.35    0.52
  -6   4   0    0.11    0.79
   6   4   0    0.29    0.47
   6   4   0    0.02    0.50
  -6  -4   0    0.13    0.73
  -7  -4   0  193.53   14.03
   7   4   0  198.51   13.71
  -7   4   0  197.90   13.79
  -7   4   0  196.49   14.16
  -8   4   0    1.42    0.76
   8   4   0    2.61    0.65
  -8  -4   0    1.94    0.99
  -8   4   0    1.68    1.21
  -9   4   0   20.07    2.67
  -9   4   0   17.89    2.03
  -9  -4   0   19.71    2.49
 -10   4   0   28.35    3.39
 -10  -4   0   23.12    2.93
 -10   4   0   24.82    2.54
 -11  -4   0   14.58    2.42
 -11   4   0   13.15    1.93
 -12   4   0   25.22    2.89
 -12  -4   0   25.39    3.39
 -13  -4   0   24.27    3.62
 -13   4   0   26.04    3.17
 -14  -4   0   -0.55    2.38
 -15  -4   0   30.23    4.59
   0  -5   0    1.61    0.65
   0   5   0    0.03    0.53
   1  -5   0    9.06    1.14
  -1  -5   0    8.28    1.24
   1   5   0    7.99    1.23
  -1   5   0   10.85    1.31
  -2   5   0    9.34    1.28
   2   5   0    7.54    1.26
  -2  -5   0    8.11    1.22
   2  -5   0    7.82    1.05
  -3   5   0   15.99    1.70
   3  -5   0   16.95    1.62
   3  -5   0   15.98    1.50
  -3  -5   0   14.05    1.75
   3   5   0   17.24    1.76
   4  -5   0   36.47    2.67
  -4  -5   0   33.28    3.04
   4   5   0   36.49    3.00
   4  -5   0   34.98    2.75
  -4   5   0   33.46    2.95
   5   5   0   14.91    1.80
  -5   5   0   19.02    1.90
   5   5   0   19.73    1.73
  -5  -5   0   15.71    1.96
  -6  -5   0    4.64    1.24
   6   5   0    5.03    0.89
   6   5   0    3.35    0.83
  -6   5   0    4.46    1.05
   7   5   0   57.69    4.44
  -7  -5   0   60.81    4.91
  -7   5   0   58.06    4.99
  -8  -5   0    1.53    1.22
   8   5   0    0.61    0.66
  -8   5   0    1.84    1.45
   9   5   0   11.50    1.21
  -9  -5   0   10.23    1.99
  -9   5   0   13.40    2.44
 -10  -5   0   10.08    2.08
 -11  -5   0    4.80    1.80
 -12  -5   0    5.86    2.12
 -13  -5   0   10.38    2.69
 -14  -5   0    3.97    2.71
 -15  -5   0   -6.23    3.10
   0  -6   0    9.46    1.33
   0   6   0    9.08    1.43
  -1   6   0  602.34   41.32
  -1  -6   0  588.63   41.24
   1  -6   0  592.16   41.17
   1   6   0  612.72   41.34
  -2  -6   0    3.01    0.93
   2   6   0    2.97    0.94
   2  -6   0    3.00    0.78
  -2   6   0    1.67    0.86
  -3   6   0   98.62    7.73
   3  -6   0  106.95    7.69
   3   6   0  105.41    7.78
   3  -6   0  106.45    7.54
  -3  -6   0  105.24    7.80
   4   6   0   35.58    3.24
  -4  -6   0   33.43    3.27
  -4   6   0   35.26    3.24
   4  -6   0   42.28    3.10
   4  -6   0   37.22    2.90
   5   6   0   88.60    6.68
   5  -6   0   86.44    6.28
  -5   6   0   88.86    6.71
   5   6   0   89.00    6.53
  -5  -6   0   84.35    6.80
   5  -6   0   90.95    6.22
   6   6   0    1.15    0.85
  -6   6   0    1.00    0.94
   6   6   0    0.61    0.69
  -6  -6   0    1.27    1.06
  -7  -6   0  129.86    9.31
   7   6   0  118.27    8.86
   7   6   0  116.48    8.80
  -7   6   0  123.69    9.35
  -7   6   0  124.89    9.11
   8   6   0   42.24    3.33
  -8  -6   0   38.12    3.89
  -9  -6   0   55.05    4.83
   9   6   0   49.14    3.84
 -10  -6   0   32.18    3.80
 -11  -6   0    6.41    2.05
 -12  -6   0   16.38    2.99
 -13  -6   0   22.78    3.79
 -14  -6   0   -3.41    2.63
   0   7   0   -0.17    0.77
   0  -7   0    0.28    0.71
   1   7   0   22.36    2.40
  -1   7   0   21.89    2.35
   1  -7   0   21.56    2.14
  -1  -7   0   19.63    2.19
  -2   7   0   97.01    7.70
   2  -7   0  105.48    7.54
   2   7   0  106.81    7.80
  -2  -7   0   99.01    7.67
  -3  -7   0   10.95    1.79
   3  -7   0   12.27    1.53
   3   7   0   13.04    1.87
  -3   7   0   12.70    1.85
  -4  -7   0   31.07    3.18
   4  -7   0   33.41    2.89
  -4   7   0   33.99    3.12
   4  -7   0   31.26    2.65
   4   7   0   28.92    3.00
  -5   7   0    1.47    1.05
   5  -7   0    1.12    0.58
  -5  -7   0    0.88    1.13
   5   7   0    0.75    0.95
   5  -7   0    1.80    0.74
  -6   7   0    0.20    1.03
  -6  -7   0   -0.17    1.14
   6   7   0    0.87    0.93
   6   7   0    0.24    0.68
   7   7   0   15.51    1.88
  -7   7   0   13.66    2.14
  -7  -7   0   16.80    2.48
   7   7   0   17.57    2.08
   8   7   0   52.45    4.27
  -8  -7   0   55.86    5.00
   9   7   0    1.18    0.87
  -9  -7   0    3.51    1.86
 -10  -7   0   47.77    4.93
 -11  -7   0    3.27    2.07
 -12  -7   0    2.86    2.24
 -13  -7   0   -2.50    2.48
 -14  -7   0   -2.00    2.90
   0  -8   0   60.39    4.82
   0   8   0   56.61    4.94
   1  -8   0   40.54    3.55
   1   8   0   39.43    3.78
  -1  -8   0   41.64    3.62
  -1   8   0   38.15    3.75
   2  -8   0  210.88   14.99
   2   8   0  209.84   15.25
  -2  -8   0  213.29   15.18
  -2   8   0  209.14   15.24
  -3   8   0  132.29   10.30
   3   8   0  147.22   10.41
   3  -8   0  137.79    9.99
  -3  -8   0  136.19   10.31
  -4  -8   0  158.16   11.65
   4  -8   0  163.26   11.44
  -4   8   0  151.88   11.59
   4   8   0  158.37   11.60
   4  -8   0  152.99   11.17
  -5  -8   0    7.80    1.78
   5  -8   0    8.00    1.41
   5   8   0    8.57    1.66
  -5   8   0    8.11    1.77
   5  -8   0    8.58    1.19
  -6  -8   0   15.91    2.58
   6   8   0   18.18    2.21
   6   8   0   17.98    2.41
   6  -8   0   18.52    1.51
  -6   8   0   19.97    2.62
   7   8   0    9.40    1.59
   7   8   0    8.26    1.79
  -7   8   0   11.88    2.19
  -7  -8   0   11.01    2.19
   8   8   0   10.30    1.65
  -8  -8   0   12.26    2.36
  -9  -8   0    9.68    2.43
 -11  -8   0    7.63    2.68
 -12  -8   0   17.48    3.41
 -13  -8   0   -0.20    2.84
 -14  -8   0    6.57    3.57
   0   9   0    0.43    1.26
   0  -9   0    0.21    1.03
  -1  -9   0  219.63   15.52
  -1   9   0  210.15   15.65
   1   9   0  217.15   15.68
   1  -9   0  210.77   15.37
  -2   9   0    1.17    1.30
  -2  -9   0    0.87    1.21
   2  -9   0    1.27    1.00
   2   9   0    0.54    1.30
   3  -9   0    0.68    0.93
   3   9   0    1.00    1.29
  -3  -9   0   -0.41    1.16
  -3   9   0   -0.49    1.27
   4  -9   0   35.41    3.50
   4   9   0   32.97    3.60
   4  -9   0   33.56    3.11
  -4  -9   0   38.00    3.79
  -5  -9   0   28.66    3.51
   5  -9   0   31.78    2.72
   5  -9   0   31.81    3.03
   5   9   0   27.78    3.32
  -6  -9   0    1.65    1.56
   6  -9   0    1.82    0.69
   6   9   0    2.43    1.42
   6  -9   0    0.94    0.78
   6   9   0    1.70    1.16
   7   9   0    1.00    1.12
  -7  -9   0    3.19    1.86
   7   9   0    1.83    1.45
  -8  -9   0    0.15    1.75
   8   9   0    0.88    1.11
  -9  -9   0   12.61    2.83
 -10  -9   0    3.81    2.39
 -11  -9   0   -0.05    2.32
 -12  -9   0    7.95    2.97
 -13  -9   0   10.46    3.75
   0 -10   0  639.59   44.40
  -1 -10   0   58.36    5.16
   1 -10   0   58.06    5.01
  -2 -10   0   24.93    3.06
   2 -10   0   23.48    2.73
  -3 -10   0    2.94    1.54
   3 -10   0    1.89    1.11
  -4 -10   0   45.68    4.34
   4 -10   0   43.52    3.73
   4 -10   0   36.23    4.04
   5 -10   0   -1.16    1.24
  -5 -10   0    1.23    1.62
   5 -10   0    1.06    0.93
   6 -10   0   83.31    6.35
   6 -10   0   84.44    6.19
   6  10   0   88.72    6.86
  -6 -10   0   79.94    7.22
  -7 -10   0   23.10    3.41
   7  10   0   15.36    2.81
   7  10   0   19.85    2.59
   8  10   0   31.73    3.22
  -9 -10   0   -1.48    2.00
   9  10   0    1.21    1.12
 -10 -10   0    7.47    2.85
 -11 -10   0   -1.50    2.16
 -12 -10   0    5.26    3.21
   0 -11   0   -0.09    1.33
   1 -11   0    7.91    1.87
  -1 -11   0    8.11    2.02
  -2 -11   0   34.80    3.76
   2 -11   0   28.03    3.25
  -3 -11   0    2.36    1.68
   3 -11   0    0.93    1.18
  -4 -11   0   -0.19    1.55
   4 -11   0    1.18    1.12
   4 -11   0   -0.59    1.66
  -5 -11   0    3.52    1.96
   5 -11   0    2.53    1.17
   5 -11   0    2.56    1.63
   6  11   0    0.82    1.47
   6 -11   0    1.16    0.91
   6 -11   0    0.28    1.00
  -6 -11   0    2.59    1.90
   7  11   0    2.06    1.44
  -7 -11   0    1.18    2.08
  -8 -11   0    1.39    2.18
   8  11   0    0.40    1.11
   9  11   0   -1.61    1.30
  -9 -11   0    3.82    2.66
  10  11   0    2.53    1.46
 -10 -11   0    2.27    2.80
 -11 -11   0   -0.56    2.75
 -12 -11   0    6.98    3.48
   0 -12   0    4.81    1.77
   1 -12   0   21.51    2.84
  -1 -12   0   16.28    2.76
   2 -12   0   35.33    3.74
  -2 -12   0   33.03    3.98
   3 -12   0   62.92    5.41
  -3 -12   0   60.79    5.73
   4 -12   0    9.40    1.82
   4 -12   0    6.50    2.45
  -4 -12   0    9.23    2.40
  -5 -12   0   58.73    5.66
   5 -12   0   51.65    4.62
   6  12   0   17.70    2.92
  -6 -12   0   19.48    3.48
   6 -12   0   17.79    2.27
  -7 -12   0    3.95    2.42
   7  12   0    3.94    1.89
   8  12   0   -1.24    1.35
  -8 -12   0    4.69    2.54
  -9 -12   0   11.92    3.15
   9  12   0   -0.86    1.64
 -10 -12   0   14.14    3.73
 -11 -12   0   66.09    7.65
   0 -13   0    0.05    1.60
  -1 -13   0    4.27    2.09
   1 -13   0    1.07    1.63
  -2 -13   0    1.85    1.77
   2 -13   0    1.21    1.60
   3 -13   0   -1.01    1.42
  -3 -13   0    1.18    1.91
   4 -13   0    2.81    1.57
  -4 -13   0    5.12    2.22
   5 -13   0   -2.90    2.33
   5 -13   0    3.07    1.48
  -5 -13   0    3.78    2.36
  -6 -13   0    4.47    2.60
   6  13   0    2.95    2.02
   6 -13   0    3.30    1.31
   6 -13   0   -0.48    1.79
  -7 -13   0    2.73    2.70
   7  13   0   -0.94    1.56
  -8 -13   0    2.28    2.76
   8  13   0   -2.90    1.73
  -9 -13   0   22.53    4.47
 -10 -13   0    1.53    3.05
   0 -14   0   -0.29    1.86
  -1 -14   0   76.60    7.12
   1 -14   0   81.71    7.03
  -2 -14   0   10.30    2.73
   2 -14   0   11.13    2.44
   3 -14   0   35.79    4.13
  -3 -14   0   37.90    4.83
  -4 -14   0    0.86    2.25
   4 -14   0   -0.96    1.50
  -5 -14   0   24.14    4.01
   5 -14   0   20.06    2.76
  -6 -14   0    2.64    2.57
   6  14   0    6.45    2.58
   6 -14   0    4.14    1.57
  -7 -14   0   27.45    4.52
   8  14   0    3.64    2.44
  -8 -14   0    2.33    2.99
  -9 -14   0   20.80    4.45
   0 -15   0    0.62    2.12
   1 -15   0    2.20    2.08
  -1 -15   0    1.64    2.20
  -2 -15   0    2.56    2.22
   2 -15   0    0.87    1.86
   3 -15   0    0.47    1.85
  -3 -15   0    0.49    2.28
   4 -15   0   -0.83    1.76
  -4 -15   0    0.35    2.47
  -5 -15   0    1.94    2.58
   5 -15   0    1.31    1.83
   6  15   0   -1.40    2.30
  -6 -15   0   -1.21    2.44
   6 -15   0   -2.64    1.46
  -7 -15   0    3.26    3.02
   7  15   0    1.59    2.58
  -8 -15   0   -4.42    3.04
   8  15   0   -0.50    2.97
   0 -16   0    2.90    2.41
  -1 -16   0   35.42    4.73
   1 -16   0   33.16    4.45
  -2 -16   0   11.37    3.34
   2 -16   0    9.55    2.73
  -3 -16   0    9.50    3.20
   3 -16   0    4.78    2.39
   4 -16   0   27.57    3.80
  -4 -16   0   32.07    4.73
   5 -16   0    7.97    2.49
  -5 -16   0   14.34    3.62
  -6 -16   0   -0.47    2.98
   6  16   0   -2.20    2.88
   0 -17   0   -0.66    2.55
  -1 -17   0   -0.58    2.68
   1 -17   0    0.99    2.60
  -2 -17   0    5.10    3.14
   2 -17   0    3.58    2.62
   3 -17   0   -1.28    2.45
  -3 -17   0    1.98    2.94
   2   0   1  283.68   19.41
  -2   0   1  286.18   19.37
  -2   0  -1  295.09   19.42
  -2   0   1  282.79   19.34
   2   0  -1  270.10   19.33
  -3   0   1  683.30   46.60
   3   0   1  682.07   46.66
  -3   0  -1  686.73   46.68
  -4   0  -1    0.83    0.20
  -4   0  -1    0.90    0.40
  -4   0   1    0.67    0.29
   4   0   1    0.67    0.35
  -4   0   1    0.75    0.30
  -5   0   1  293.50   20.46
  -5   0  -1  303.49   20.57
  -5   0  -1  298.24   20.36
  -5   0   1  295.32   20.48
  -6   0  -1   28.81    2.36
  -6   0   1   27.42    2.23
  -6   0   1   27.86    2.25
  -6   0  -1   26.65    2.10
  -7   0  -1    9.78    1.30
  -7   0  -1    8.51    1.03
  -7   0   1    8.42    1.14
  -7   0   1   10.50    1.25
  -8   0   1    0.95    0.67
  -8   0  -1    0.88    0.55
  -8   0   1    0.92    0.66
  -8   0  -1    0.44    0.75
  -9   0  -1   67.47    5.22
  -9   0   1   65.40    5.33
  -9   0   1   78.62    5.34
  -9   0  -1   68.66    5.41
 -10   0  -1    5.26    1.26
 -10   0  -1    4.62    1.05
 -10   0   1    4.43    1.11
 -10   0   1    5.25    1.28
 -11   0   1   89.95    6.72
 -11   0   1   90.95    6.97
 -11   0  -1   91.70    6.82
 -11   0  -1   86.89    6.88
 -12   0  -1   -0.88    1.08
 -12   0   1   -0.94    1.00
 -12   0   1   -1.04    1.26
 -12   0  -1    1.50    1.44
 -13   0   1   10.74    2.19
 -13   0  -1    7.47    1.91
 -13   0  -1   10.15    1.92
 -14   0  -1   -0.52    1.71
 -14   0   1   -0.57    1.90
 -15   0   1   17.64    3.76
   0  -1   1    3.69    0.37
   0  -1  -1    3.97    0.38
   1  -1   1  167.71   11.06
  -1  -1  -1  162.07   11.13
  -1   1   1  165.40   11.13
  -1   1   1  161.39   11.13
  -1  -1   1  163.52   11.15
  -1   1  -1  153.04   11.07
  -2   1   1  457.44   29.66
   2   1  -1  369.69   29.56
  -2  -1  -1  464.00   29.65
  -2  -1  -1  477.13   29.68
   2   1  -1  450.68   29.66
   2   1   1  433.82   29.67
   2  -1  -1  437.51   29.61
  -2   1  -1  437.30   29.71
  -2  -1   1  406.70   29.67
   2  -1  -1  413.12   29.61
  -3   1   1  176.13   11.38
  -3  -1  -1  162.22   11.41
   3   1  -1  166.83   11.36
   3   1  -1  167.23   11.31
  -3  -1  -1  172.10   11.38
   3   1   1  162.50   11.41
  -3   1  -1  160.94   11.47
  -3  -1   1  157.12   11.41
  -3  -1   1  160.54   11.31
  -4  -1  -1  103.83    7.54
   4   1  -1  103.07    7.42
  -4   1   1   99.10    7.48
   4   1  -1  102.21    7.41
  -4  -1  -1   98.55    7.47
  -4   1   1   99.14    7.55
   4   1   1  119.16    7.56
  -4  -1   1  112.73    7.56
  -4  -1   1  123.37    7.47
  -4   1  -1  115.28    7.65
  -5   1   1   35.48    2.87
  -5  -1  -1   35.25    2.77
  -5   1   1   34.70    2.78
  -5  -1  -1   35.46    2.84
  -5  -1   1   37.05    2.87
  -5   1  -1   39.87    2.98
   5   1   1   37.77    2.85
  -5  -1   1   39.88    2.76
  -5   1  -1   39.31    2.64
  -6   1   1  236.71   16.52
  -6   1   1  244.86   16.44
  -6  -1  -1  241.50   16.42
  -6  -1  -1  252.41   16.51
  -6  -1   1  236.24   16.38
   6   1   1  241.80   16.46
  -6   1  -1  231.71   16.29
  -6  -1   1  237.84   16.50
  -6   1  -1  213.78   16.56
  -7  -1  -1   17.47    1.60
  -7  -1  -1   16.11    1.49
  -7   1   1   19.17    1.56
  -7   1   1   15.85    1.64
  -7   1  -1   12.95    1.64
  -7   1  -1   12.98    1.31
  -7  -1   1   13.11    1.39
  -7  -1   1   12.45    1.54
  -8  -1  -1   59.89    4.23
  -8  -1  -1   61.37    4.28
  -8   1   1   57.97    4.26
  -8   1   1   57.59    4.34
  -8  -1   1   55.43    4.11
  -8   1  -1   57.90    4.45
  -8  -1   1   45.73    4.23
  -8   1  -1   47.05    4.05
  -9  -1  -1   35.08    3.25
  -9  -1  -1   40.73    3.29
  -9   1   1   41.32    3.36
  -9   1   1   38.40    3.39
  -9   1  -1   38.19    3.16
  -9  -1   1   41.43    3.15
  -9   1  -1   39.71    3.52
  -9  -1   1   41.85    3.44
 -10  -1  -1    8.53    1.48
 -10  -1  -1   12.40    1.61
 -10   1   1   10.91    1.62
 -10   1   1   11.12    1.66
 -10   1  -1   11.72    1.51
 -10   1  -1   10.06    1.84
 -10  -1   1   11.36    1.39
 -10  -1   1   10.19    1.67
 -11   1   1    6.68    1.42
 -11  -1  -1    5.84    1.36
 -11  -1  -1    3.37    1.17
 -11   1   1    6.34    1.48
 -11  -1   1    5.17    1.51
 -11   1  -1    4.49    1.56
 -11   1  -1    5.14    1.29
 -12  -1  -1   11.19    1.95
 -12   1   1   10.98    1.96
 -12   1   1    9.85    1.88
 -12  -1   1    7.47    1.88
 -12   1  -1   12.85    2.21
 -12   1  -1    7.77    1.64
 -13   1   1    2.79    1.65
 -13  -1  -1    4.99    1.76
 -13   1   1    3.31    1.63
 -13   1  -1    4.31    1.54
 -13  -1   1    5.79    1.90
 -13   1  -1    2.39    2.41
 -14   1   1    1.04    1.85
 -14  -1  -1    3.92    1.99
 -14   1  -1    3.92    1.88
 -14  -1   1    5.49    2.27
 -15  -1   1    0.07    2.50
   1  -2   1  256.69   15.65
  -1   2   1  260.81   15.73
   1   2  -1  261.88   15.73
  -1  -2   1  195.15   15.68
   1  -2  -1  195.62   15.65
   1   2   1  199.81   15.68
  -2   2   1  249.26   18.42
   2  -2   1  268.34   18.30
  -2  -2  -1  254.11   18.45
   2   2  -1  249.93   18.45
  -2   2   1  248.44   18.40
   2  -2  -1  283.56   18.41
  -2   2  -1  272.61   18.37
   2  -2  -1  278.11   18.39
   2   2   1  272.06   18.43
  -2  -2   1  283.76   18.50
   2   2   1  292.17   18.46
   3   2  -1  235.85   15.65
  -3   2   1  252.30   15.75
   3   2  -1  250.12   15.77
  -3   2   1  246.16   15.75
  -3  -2  -1  250.79   15.80
  -3   2  -1  213.47   15.63
   3  -2  -1  213.47   15.60
   3   2   1  220.85   15.70
  -3  -2   1  221.26   15.80
  -3   2  -1  213.40   15.63
   3   2   1  214.58   15.73
   3  -2  -1  212.12   15.62
  -4  -2  -1   26.02    2.44
   4   2  -1   25.20    2.29
  -4   2   1   27.13    2.39
  -4   2  -1   36.81    2.33
  -4  -2   1   36.80    2.57
  -4   2  -1   36.14    2.61
   4   2   1   34.02    2.46
  -4   2  -1   34.66    2.32
  -5  -2  -1   99.89    8.03
   5   2  -1  102.14    7.90
  -5   2   1  102.45    8.11
   5   2  -1  114.66    7.90
  -5   2   1  100.33    7.99
  -5  -2  -1  101.33    7.99
  -5   2  -1  127.82    8.25
  -5   2  -1  123.23    7.91
  -5   2  -1  127.39    7.92
  -5  -2   1  126.95    8.16
   5   2   1  128.04    8.07
  -6   2   1  122.84    8.48
  -6   2   1  117.66    8.30
  -6  -2  -1  115.94    8.34
  -6  -2  -1  112.20    8.28
  -6  -2   1  121.63    8.43
  -6   2  -1  116.20    8.51
   6   2   1  114.38    8.29
  -7  -2  -1  144.22   10.67
  -7  -2  -1  144.09   10.74
  -7   2   1  149.79   10.88
  -7   2   1  144.22   10.70
  -7   2  -1  157.32   10.60
   7   2   1  159.56   10.69
  -7  -2   1  156.22   10.86
  -7   2  -1  160.97   10.98
  -8  -2  -1   63.67    4.67
  -8   2   1   61.42    4.61
  -8   2   1   64.90    4.82
  -8  -2  -1   60.81    4.54
  -8   2  -1   59.95    4.46
  -8  -2   1   57.00    4.71
  -8   2  -1   52.51    4.81
  -9   2   1   65.34    5.22
  -9   2   1   70.10    5.05
  -9  -2  -1   71.92    5.12
  -9   2  -1   63.07    5.28
  -9  -2   1   55.04    5.06
  -9   2  -1   63.24    4.86
 -10  -2  -1   29.06    2.77
 -10   2   1   30.24    2.96
 -10   2   1   32.01    2.75
 -10  -2   1   25.99    2.87
 -10   2  -1   23.04    2.45
 -10   2  -1   23.19    2.97
 -11  -2  -1    4.89    1.52
 -11   2   1    7.33    1.55
 -11   2   1    6.70    1.70
 -11   2  -1   12.10    2.16
 -11  -2   1   10.28    1.85
 -11   2  -1   11.27    1.58
 -12   2   1    1.06    1.21
 -12  -2  -1   -0.24    1.34
 -12   2   1   -1.14    1.71
 -12  -2   1    2.32    1.61
 -12   2  -1    3.46    1.25
 -12   2  -1   -0.71    2.01
 -13   2   1   23.28    2.91
 -13  -2  -1   26.92    3.36
 -13   2  -1   21.76    2.84
 -13  -2   1   25.43    3.33
 -14   2   1    9.12    2.15
 -14  -2  -1    5.80    2.23
 -14  -2   1    4.97    2.40
 -14   2  -1    2.53    1.79
 -15  -2  -1    0.71    3.36
 -15  -2   1    4.78    2.92
   0   3   1  376.79   26.07
   0   3  -1  384.63   26.06
   0  -3   1  380.76   26.03
   0  -3  -1  374.84   26.05
   1  -3   1   68.46    5.18
  -1  -3  -1   71.65    5.27
  -1   3   1   70.59    5.25
   1   3  -1   70.63    5.26
   1  -3  -1   72.56    5.22
  -1   3  -1   75.01    5.24
   1   3   1   76.95    5.29
  -1  -3   1   78.06    5.28
   2  -3   1  392.39   27.46
  -2   3   1  405.27   27.59
   2   3  -1  428.54   27.63
  -2  -3  -1  412.08   27.62
  -2  -3   1  395.48   27.61
  -2   3  -1  399.81   27.54
   2  -3  -1  384.67   27.54
   2  -3  -1  392.26   27.51
   2   3   1  405.21   27.60
   3  -3   1   80.95    5.65
  -3  -3  -1   78.80    5.91
  -3   3   1   79.29    5.87
   3   3  -1   78.03    5.89
   3  -3  -1   81.47    5.79
   3   3   1   81.38    5.84
   3  -3  -1   83.83    5.74
  -3  -3   1   84.03    5.96
  -3   3  -1   83.22    5.81
   3   3   1   86.46    5.89
  -4  -3  -1  254.83   17.41
   4   3  -1  252.92   17.35
   4   3  -1  237.64   17.21
  -4   3   1  249.37   17.30
  -4   3   1  253.70   17.34
   4   3   1  253.68   17.30
  -4   3  -1  249.90   17.26
   4  -3  -1  246.56   17.08
   4   3   1  262.88   17.33
  -4  -3   1  245.50   17.43
  -4   3  -1  248.28   17.23
  -5   3   1   52.58    4.17
   5   3  -1   51.39    4.05
  -5  -3  -1   51.46    4.27
   5   3  -1   57.21    4.18
  -5   3  -1   61.10    4.11
   5   3   1   59.75    4.21
  -5  -3   1   55.86    4.35
  -5   3  -1   60.53    4.46
  -5   3  -1   59.59    4.14
   6   3  -1   10.00    1.09
  -6   3   1   12.38    1.57
   6   3  -1   10.45    1.03
  -6   3   1    9.44    1.23
  -6  -3  -1   10.54    1.41
  -6   3  -1   11.37    1.18
  -6  -3   1   11.56    1.49
   6   3   1   10.30    1.21
  -6   3  -1   11.53    1.60
  -6   3  -1   12.50    1.15
  -7   3   1   73.11    4.93
  -7   3   1   68.84    5.18
  -7  -3  -1   72.13    5.07
   7   3  -1   73.00    4.65
  -7  -3   1   59.54    5.03
  -7   3  -1   55.97    5.12
   7   3   1   58.44    4.79
  -7   3  -1   58.74    4.74
  -8   3   1   18.59    2.05
  -8   3   1   18.27    2.37
  -8  -3  -1   21.68    2.27
  -8   3  -1   21.79    1.95
  -8  -3   1   20.65    2.34
   8   3   1   23.38    1.97
  -8   3  -1   25.59    2.58
  -9  -3  -1   71.53    6.01
  -9   3   1   70.00    5.86
  -9   3   1   71.89    6.17
  -9   3  -1   88.53    5.83
  -9  -3   1   81.07    6.16
  -9   3  -1   84.92    6.38
 -10   3   1   20.33    2.66
 -10  -3  -1   19.47    2.35
 -10   3   1   22.32    2.22
 -10  -3   1   15.58    2.26
 -10   3  -1   16.09    2.58
 -10   3  -1   15.55    1.95
 -11   3   1    4.06    1.76
 -11  -3  -1    3.91    1.46
 -11   3   1    3.12    1.27
 -11   3  -1    3.75    1.96
 -11   3  -1    1.52    1.04
 -11  -3   1    1.08    1.51
 -12   3   1    7.87    2.47
 -12  -3  -1    8.41    2.06
 -12   3   1    8.46    1.88
 -12   3  -1    9.04    1.64
 -12  -3   1    9.80    2.15
 -13   3   1   16.75    2.50
 -13  -3  -1   21.68    2.96
 -13   3  -1   14.53    2.19
 -13  -3   1   10.96    2.65
 -14   3   1    6.44    2.01
 -14  -3  -1    2.89    2.31
 -14   3  -1    4.99    1.85
 -14  -3   1    8.17    2.60
 -15  -3  -1    0.68    2.82
 -15  -3   1    5.05    3.10
   0   4   1  293.92   20.27
   0  -4   1  287.80   20.20
   0   4  -1  294.96   20.25
  -1  -4  -1   42.40    3.05
   1   4  -1   40.18    3.03
  -1   4   1   41.41    3.04
   1  -4   1   37.59    2.92
  -1   4  -1   34.98    2.96
  -1  -4   1   35.63    2.96
   1  -4  -1   35.73    2.93
   1   4   1   36.53    3.00
   2   4  -1  163.54   11.98
   2  -4   1  151.53   11.81
  -2   4   1  157.57   11.95
  -2  -4  -1  160.82   11.98
   2   4   1  183.84   12.02
  -2  -4   1  182.65   12.03
  -2   4  -1  181.10   11.96
   2  -4  -1  182.85   11.90
   3   4  -1   72.56    5.12
   3  -4   1   71.86    4.92
  -3   4   1   68.39    5.07
  -3  -4  -1   65.32    5.10
   3  -4   1   68.86    4.86
  -3  -4   1   70.63    5.15
   3   4   1   69.49    5.08
   3  -4  -1   64.68    4.97
  -3   4  -1   65.80    5.00
   3  -4  -1   65.08    4.89
  -4  -4  -1  301.58   20.74
  -4   4   1  308.75   20.69
   4   4  -1  305.77   20.69
   4   4  -1  302.35   20.53
   4  -4  -1  294.57   20.42
   4   4   1  301.68   20.65
   4  -4  -1  296.26   20.49
   4   4   1  275.69   20.58
  -4  -4   1  295.62   20.76
  -4   4  -1  297.61   20.60
  -5   4   1   62.44    4.34
  -5  -4  -1   58.95    4.40
   5   4  -1   56.22    4.10
   5   4  -1   56.98    4.26
  -5  -4   1   50.98    4.37
   5   4   1   54.53    4.21
  -5   4  -1   54.55    4.44
  -5   4  -1   54.53    4.20
   5   4   1   53.15    4.18
   6   4  -1  151.04    9.90
  -6   4   1  152.93   10.07
   6   4  -1  156.99   10.04
  -6  -4  -1  146.94   10.23
  -6   4  -1  125.99    9.99
   6   4   1  129.97    9.99
  -6   4  -1  134.68   10.31
  -6  -4   1  131.18   10.21
  -7   4   1   23.37    2.41
   7   4  -1   23.37    1.78
  -7  -4  -1   21.73    2.32
  -7   4   1   17.74    2.00
  -7   4  -1   21.06    1.92
  -7   4  -1   21.16    2.45
  -7   4  -1   21.37    2.05
   7   4   1   20.84    1.97
  -7  -4   1   20.17    2.33
  -8  -4  -1   76.44    5.75
  -8   4   1   70.48    5.87
  -8   4   1   74.91    5.51
   8   4   1   69.50    5.34
  -8   4  -1   72.77    5.39
  -8  -4   1   70.62    5.77
  -8   4  -1   71.32    5.92
  -9   4   1    9.37    1.49
  -9  -4  -1    8.24    1.68
  -9   4   1   10.13    1.95
  -9  -4   1   11.33    1.93
   9   4   1   10.83    1.31
  -9   4  -1   10.24    1.44
  -9   4  -1   11.11    2.12
 -10  -4  -1   43.14    3.84
 -10   4   1   43.02    3.53
 -10   4   1   45.24    4.18
 -10   4  -1   32.27    4.17
 -10   4  -1   34.34    3.29
 -10  -4   1   36.42    3.81
 -11  -4  -1   21.01    2.89
 -11   4   1   26.94    2.79
 -11  -4   1   23.49    3.09
 -11   4  -1   25.56    2.57
 -12  -4  -1   53.76    5.18
 -12   4   1   54.62    4.82
 -12   4  -1   58.77    4.68
 -12  -4   1   54.52    5.31
 -13  -4  -1    0.66    1.87
 -13   4   1   -0.60    1.52
 -13  -4   1    0.32    1.97
 -14  -4  -1    3.12    2.45
 -14  -4   1    4.06    2.63
 -15  -4  -1   12.86    3.55
 -15  -4   1    9.88    3.60
   0  -5   1   14.71    1.55
   0   5   1   14.82    1.63
   0   5  -1   14.55    1.59
   0  -5  -1   14.10    1.52
   1  -5   1   56.14    4.37
   1   5  -1   58.54    4.50
  -1  -5  -1   55.01    4.46
  -1   5   1   57.66    4.49
  -1  -5   1   59.60    4.47
  -1   5  -1   60.81    4.50
   1   5   1   59.88    4.52
   1  -5  -1   57.68    4.40
   2  -5   1   41.49    3.14
  -2   5   1   43.88    3.34
   2   5  -1   39.58    3.31
  -2  -5  -1   42.28    3.34
   2   5   1   40.46    3.29
   2  -5  -1   37.58    3.14
  -2  -5   1   38.92    3.30
  -2   5  -1   37.52    3.24
   3  -5   1    3.58    0.72
  -3  -5  -1    3.20    0.90
  -3   5   1    2.67    0.79
   3  -5   1    2.67    0.60
   3   5  -1    4.33    0.97
   3  -5  -1    4.34    0.76
  -3   5  -1    3.48    0.84
  -3  -5   1    4.39    0.98
   3   5   1    4.90    0.96
   3  -5  -1    4.92    0.91
   4   5  -1   18.23    1.92
  -4   5   1   19.21    1.95
   4  -5   1   19.68    1.60
  -4  -5  -1   18.27    1.95
   4  -5   1   18.25    1.51
   4  -5  -1   18.19    1.72
  -4  -5   1   18.55    2.05
   4  -5  -1   17.51    1.59
  -4   5  -1   17.08    1.85
   4   5   1   17.21    1.87
  -5  -5  -1   43.45    3.54
  -5   5   1   47.03    3.49
   5   5  -1   43.85    3.40
   5   5  -1   45.42    3.22
   5   5   1   36.97    3.29
   5   5   1   41.86    3.30
  -5   5  -1   36.98    3.31
   5  -5  -1   37.59    2.99
  -5  -5   1   39.76    3.53
   5  -5  -1   39.51    2.94
   6   5  -1   18.16    1.74
   6   5  -1   19.93    1.98
  -6  -5  -1   18.38    2.20
  -6   5   1   19.00    2.10
  -6  -5   1   18.88    2.22
   6   5   1   18.90    1.89
  -6   5  -1   17.78    1.99
  -6   5  -1   20.86    2.34
   7   5  -1   44.98    3.07
  -7   5   1   37.91    3.67
  -7  -5  -1   41.97    3.63
   7   5  -1   40.35    3.18
   7   5   1   38.19    3.22
  -7   5  -1   34.61    3.65
  -7  -5   1   36.74    3.58
  -7   5  -1   34.13    3.29
  -8   5   1    1.03    1.37
  -8  -5  -1    2.66    1.22
   8   5  -1    2.62    0.59
   8   5   1    3.49    0.92
  -8  -5   1    3.72    1.31
  -8   5  -1    3.80    1.60
  -9   5   1   21.14    2.83
  -9  -5  -1   20.66    2.64
  -9  -5   1   17.52    2.64
   9   5   1   20.09    1.93
 -10  -5  -1   41.18    4.12
 -10  -5   1   42.84    4.25
 -11  -5  -1   21.32    3.06
 -11  -5   1   28.42    3.45
 -12  -5  -1    3.25    1.88
 -12  -5   1    1.20    1.82
 -13  -5  -1    4.16    2.44
 -13  -5   1    3.95    2.44
 -14  -5  -1   -3.74    2.35
 -14  -5   1    0.90    2.57
 -15  -5  -1   -0.47    3.11
 -15  -5   1    1.86    3.17
   0  -6  -1  115.07    8.52
   0   6   1  122.99    8.64
   0  -6   1  114.33    8.51
   0   6  -1  116.23    8.59
   1  -6   1  177.91   11.68
  -1  -6  -1  175.03   11.76
   1   6  -1  171.94   11.81
  -1   6   1  175.65   11.83
   1   6   1  159.75   11.77
  -1  -6   1  151.72   11.69
   1  -6  -1  148.98   11.61
  -1   6  -1  151.29   11.71
   2   6  -1  109.78    8.48
  -2   6   1  102.54    8.45
   2  -6   1  106.86    8.28
  -2  -6  -1  105.68    8.44
  -2  -6   1  120.76    8.52
   2  -6  -1  120.98    8.35
  -2   6  -1  129.85    8.55
   2   6   1  129.57    8.58
  -3  -6  -1   23.60    2.23
  -3   6   1   22.00    2.13
   3  -6   1   22.70    1.83
   3   6  -1   25.08    2.25
   3   6   1   14.42    1.91
   3  -6  -1   18.47    1.80
  -3   6  -1   16.93    2.02
  -3  -6   1   13.76    2.02
   3  -6  -1   16.46    1.94
   4  -6   1  178.78   10.81
  -4  -6  -1  169.03   11.21
  -4   6   1  161.99   11.16
   4   6  -1  173.86   11.21
   4  -6   1  170.90   10.91
   4  -6  -1  135.18   10.91
  -4   6  -1  137.72   11.02
  -4  -6   1  131.53   11.10
   4   6   1  137.28   11.04
   4  -6  -1  142.25   10.79
  -5  -6  -1   49.02    4.64
   5  -6   1   53.80    4.04
   5   6  -1   52.01    4.57
   5   6  -1   49.36    4.35
  -5   6   1   44.23    4.55
  -5   6  -1   57.88    4.61
   5   6   1   65.07    4.56
   5  -6  -1   64.00    4.22
  -5  -6   1   68.50    4.90
   5   6   1   63.09    4.64
   5  -6  -1   66.60    4.36
   6   6  -1   83.21    5.96
   6   6  -1   80.09    5.74
  -6   6   1   83.71    6.10
  -6  -6  -1   79.02    6.13
   6   6   1   71.16    5.80
  -6  -6   1   74.71    6.13
  -6   6  -1   72.27    5.93
   6   6   1   73.40    5.84
   7   6  -1   72.38    5.56
   7   6  -1   75.02    5.74
  -7  -6  -1   75.66    6.11
  -7   6  -1   75.11    6.19
   7   6   1   77.73    5.74
  -7  -6   1   74.56    6.12
  -7   6  -1   76.65    5.91
  -8  -6  -1   35.46    3.36
   8   6  -1   31.33    2.43
   8   6   1   26.23    2.63
  -8  -6   1   22.53    3.13
  -9  -6  -1   69.60    6.15
  -9  -6   1   76.51    6.34
   9   6   1   74.99    5.54
 -10  -6  -1   85.43    7.50
 -10  -6   1  100.09    7.73
 -11  -6  -1   13.54    2.58
 -11  -6   1   15.28    2.79
 -12  -6  -1   46.86    4.95
 -12  -6   1   43.64    5.03
 -13  -6  -1    2.38    2.37
 -13  -6   1   -3.30    2.11
 -14  -6  -1    5.03    2.89
 -14  -6   1    4.00    2.89
   0  -7   1   15.01    1.82
   0  -7  -1   13.37    1.78
   0   7   1   14.60    1.89
   0   7  -1   15.01    1.90
  -1   7   1   68.28    5.26
  -1  -7  -1   69.57    5.14
   1  -7   1   67.42    5.04
   1   7  -1   69.11    5.27
  -1   7  -1   57.81    5.10
  -1  -7   1   59.76    5.07
   1  -7  -1   61.88    5.02
   1   7   1   62.63    5.20
  -2  -7  -1   36.19    3.68
   2   7  -1   40.86    3.81
   2  -7   1   40.35    3.53
  -2   7   1   39.31    3.74
   2   7   1   48.53    3.92
  -2  -7   1   45.51    3.79
  -2   7  -1   49.76    3.89
   2  -7  -1   49.49    3.65
   3   7  -1    5.85    1.32
  -3   7   1    4.11    1.18
   3  -7   1    4.08    0.92
  -3  -7  -1    3.32    1.07
  -3   7  -1    0.63    0.87
   3  -7  -1    0.36    0.83
   3   7   1    1.36    0.97
   3  -7  -1    1.38    0.76
  -3  -7   1    0.03    0.94
   4  -7   1   18.87    1.68
   4  -7   1   15.46    1.84
  -4   7   1   17.62    2.19
  -4  -7  -1   16.14    2.10
   4   7  -1   19.18    2.13
  -4   7  -1   13.74    2.01
   4  -7  -1   14.29    1.93
   4   7   1   15.38    2.04
  -4  -7   1   13.64    2.07
   4  -7  -1   14.84    1.68
   5  -7   1   58.25    4.84
   5  -7   1   67.28    4.79
   5   7  -1   56.11    5.24
  -5   7   1   60.16    5.33
  -5  -7  -1   62.19    5.36
   5  -7  -1   73.08    5.09
   5   7   1   68.81    5.32
  -5  -7   1   66.50    5.48
   5   7   1   74.31    5.27
   5  -7  -1   68.15    4.87
  -5   7  -1   69.67    5.36
  -6   7   1    3.07    1.28
   6   7  -1    2.39    0.90
  -6  -7  -1    1.73    1.34
   6   7  -1    2.34    1.12
   6   7   1    4.39    1.20
  -6   7  -1    5.67    1.40
   6   7   1    4.57    1.14
   6  -7  -1    3.67    0.50
  -6  -7   1    3.43    1.43
   7   7  -1   16.32    2.12
  -7  -7  -1   15.99    2.44
   7   7  -1   16.68    1.85
  -7  -7   1   18.39    2.57
   7   7   1   15.72    2.00
  -7   7  -1   16.32    2.30
  -8  -7  -1    3.86    1.61
   8   7  -1    3.56    0.93
  -8  -7   1    3.26    1.70
   8   7   1    4.29    1.16
  -8   7  -1    5.28    1.51
   9   7  -1   22.88    1.82
  -9  -7  -1   22.89    3.05
  -9  -7   1   17.36    2.99
   9   7   1   17.35    2.18
 -10  -7  -1   15.58    2.65
 -10  -7   1   12.88    2.65
 -11  -7  -1   11.66    2.63
 -11  -7   1    8.83    2.53
 -12  -7  -1    0.25    2.10
 -12  -7   1    1.62    2.16
 -13  -7  -1   11.50    3.20
 -13  -7   1   11.38    3.25
 -14  -7  -1    2.31    2.93
 -14  -7   1   -0.88    3.08
   0  -8   1  508.45   35.28
   0   8  -1  502.56   35.44
   0   8   1  509.94   35.46
   0  -8  -1  512.57   35.28
   1  -8   1  269.34   19.25
  -1   8   1  279.09   19.52
   1   8  -1  265.01   19.47
  -1  -8  -1  275.72   19.36
   1  -8  -1  277.91   19.29
   1   8   1  266.57   19.48
  -1  -8   1  286.31   19.41
  -1   8  -1  267.06   19.46
   2   8  -1   25.92    2.76
  -2   8   1   29.97    2.81
   2  -8   1   26.79    2.41
  -2  -8  -1   27.62    2.65
  -2  -8   1   17.89    2.55
  -2   8  -1   19.26    2.65
   2  -8  -1   20.20    2.37
   2   8   1   19.86    2.70
  -3   8   1   83.15    6.63
   3  -8   1   84.80    6.23
  -3  -8  -1   86.04    6.58
   3   8  -1   84.16    6.62
   3  -8  -1   82.43    6.27
  -3   8  -1   80.18    6.58
  -3  -8   1   80.98    6.55
   3   8   1   78.25    6.56
   4  -8   1    2.97    0.90
   4  -8   1    3.56    1.14
  -4  -8  -1    2.40    1.27
   4   8  -1    3.10    1.34
  -4   8   1    4.66    1.40
   4  -8  -1    5.47    1.41
  -4  -8   1    7.06    1.62
   4  -8  -1    6.82    1.15
  -4   8  -1    5.57    1.44
   4   8   1    3.55    1.31
   5   8  -1   69.81    5.67
  -5  -8  -1   64.64    5.74
   5  -8   1   70.63    5.24
   5  -8   1   71.36    5.08
  -5   8   1   70.48    5.76
   5  -8  -1   67.66    5.37
   5  -8  -1   70.31    5.15
  -5  -8   1   67.00    5.73
   5   8   1   65.59    5.60
  -5   8  -1   62.15    5.62
  -6  -8  -1   22.72    3.19
   6   8  -1   32.49    2.92
   6   8  -1   29.23    3.19
  -6   8   1   25.35    3.33
   6  -8  -1   33.05    2.42
   6  -8  -1   29.51    2.52
   6   8   1   31.08    3.04
  -6  -8   1   34.98    3.54
   6   8   1   29.89    3.12
  -6   8  -1   28.98    3.30
   7   8  -1   39.96    4.07
  -7  -8  -1   49.69    4.77
   7   8  -1   48.15    4.40
   7   8   1   56.04    4.35
  -7  -8   1   56.70    4.92
  -7   8  -1   56.70    4.75
  -8  -8  -1   47.18    4.44
   8   8  -1   42.46    3.51
  -8  -8   1   39.48    4.34
   8   8   1   37.14    3.66
  -9  -8  -1   36.81    3.89
   9   8   1   23.51    2.70
  -9  -8   1   33.29    4.04
 -10  -8  -1    3.02    2.08
 -10  -8   1    1.33    2.02
  10   8   1    0.22    0.73
 -11  -8  -1   14.92    2.98
 -11  -8   1   13.15    3.08
 -12  -8  -1    1.50    2.28
 -12  -8   1    0.61    2.46
 -13  -8  -1    7.91    3.27
 -13  -8   1   15.15    3.81
   0  -9   1   41.06    3.74
   0  -9  -1   41.87    3.76
   0   9   1   40.45    3.94
   0   9  -1   36.44    3.91
   1   9  -1   24.86    2.92
  -1   9   1   27.97    2.98
  -1  -9  -1   23.32    2.73
   1  -9   1   20.73    2.58
  -1  -9   1   21.13    2.61
  -1   9  -1   23.87    2.95
   1   9   1   22.59    2.91
   1  -9  -1   22.84    2.57
   2   9  -1   34.50    3.70
   2  -9   1   33.98    3.33
  -2  -9  -1   32.95    3.57
  -2   9   1   35.56    3.83
   2  -9  -1   38.69    3.46
  -2   9  -1   43.16    3.89
  -2  -9   1   38.96    3.64
   2   9   1   40.95    3.93
   3  -9   1   24.21    2.46
   3   9  -1   25.46    3.05
  -3   9   1   26.14    3.29
  -3  -9  -1   22.70    2.87
   3  -9  -1   18.32    2.37
   3   9   1   21.73    2.90
  -3  -9   1   21.47    2.92
  -3   9  -1   24.05    2.96
   4  -9   1   49.91    3.96
   4   9  -1   42.51    4.18
   4  -9   1   47.61    3.58
  -4  -9  -1   45.35    4.12
  -4  -9   1   37.24    4.01
   4  -9  -1   35.41    3.46
   4  -9  -1   36.03    3.83
   4   9   1   36.49    3.98
   5   9  -1   12.87    2.21
   5  -9   1   11.97    1.77
  -5  -9  -1   13.45    2.41
   5  -9   1   10.93    1.48
  -5  -9   1   10.27    2.25
   5  -9  -1   13.03    1.64
   5   9   1   13.63    2.27
   5  -9  -1   13.07    1.97
   6   9  -1   37.08    3.74
  -6  -9  -1   37.24    3.91
   6  -9   1   36.66    2.58
   6   9  -1   35.80    3.30
   6   9   1   28.91    3.50
   6  -9  -1   30.69    2.74
  -6  -9   1   34.71    3.87
   6   9   1   27.52    3.29
   6  -9  -1   33.40    2.99
  -7  -9  -1    7.88    2.17
   7   9  -1    8.70    1.60
   7   9  -1    6.90    1.89
  -7  -9   1   11.32    2.47
   7   9   1   11.24    1.81
  -8  -9  -1   30.94    4.05
   8   9  -1   32.05    3.21
  -8  -9   1   34.55    4.15
   8   9   1   39.38    3.48
  -9  -9  -1    9.26    2.51
  -9  -9   1    6.99    2.41
 -10  -9  -1    4.59    2.21
  10   9   1    1.05    1.01
 -10  -9   1    6.48    2.48
 -11  -9  -1    1.55    2.16
 -11  -9   1    0.73    2.46
 -12  -9  -1    7.74    2.93
 -12  -9   1    6.80    2.97
 -13  -9  -1    4.28    3.08
 -13  -9   1   -1.57    3.15
   0 -10   1    4.08    1.44
   0 -10  -1    3.50    1.40
   1 -10   1   10.38    1.87
  -1 -10  -1    8.66    1.89
   2 -10   1   24.23    2.88
  -2 -10  -1   25.81    3.12
   2 -10  -1   29.85    3.01
  -2 -10   1   29.63    3.28
   3 -10   1  168.64   12.73
  -3 -10  -1  174.74   13.14
  -3 -10   1  181.20   13.15
   3 -10  -1  181.12   12.80
   4 -10   1    9.60    1.66
  -4 -10  -1   10.10    2.26
   4 -10   1   11.31    2.00
   4 -10  -1   15.22    2.29
  -4 -10   1   13.46    2.41
   4 -10  -1   14.17    1.90
   5 -10   1  106.27    7.99
  -5 -10  -1  103.25    8.46
   5 -10   1  109.52    7.71
   5 -10  -1  105.72    7.75
   5 -10  -1   93.33    8.06
  -5 -10   1  104.88    8.43
   6 -10   1   15.35    1.81
   6 -10   1   15.29    1.66
  -6 -10  -1   14.52    2.79
  -6 -10   1   11.57    2.63
   6 -10  -1   16.92    2.17
   6 -10  -1   19.33    1.91
   6  10   1   15.12    2.42
   7  10  -1   22.23    2.68
  -7 -10  -1   15.92    3.05
   7  10   1   26.83    3.00
  -7 -10   1   20.93    3.36
   8  10  -1    0.18    0.87
  -8 -10  -1    3.14    2.16
  -8 -10   1    2.50    2.11
   8  10   1    0.59    1.32
  -9 -10  -1   22.22    3.86
 -10 -10  -1    1.78    2.40
 -10 -10   1    6.30    2.73
  10  10   1    0.91    1.22
 -11 -10  -1   37.24    5.18
 -11 -10   1   41.90    5.36
 -12 -10  -1   13.64    3.65
 -12 -10   1    7.53    3.27
   0 -11  -1   22.11    2.97
   0 -11   1   20.96    2.76
   1 -11   1    9.88    1.87
  -1 -11  -1    9.51    2.03
  -1 -11   1    6.81    1.94
   1 -11  -1    7.59    1.90
  -2 -11  -1    4.58    1.78
   2 -11   1    0.63    1.27
   2 -11  -1    3.00    1.38
  -2 -11   1    2.55    1.66
   3 -11   1   16.51    2.24
  -3 -11  -1   13.35    2.51
  -3 -11   1   13.07    2.48
   3 -11  -1   13.47    2.13
   4 -11   1   16.35    2.70
  -4 -11  -1   16.33    2.89
   4 -11   1   17.92    2.41
   4 -11  -1   22.08    3.10
   4 -11  -1   21.07    2.56
  -4 -11   1   22.65    3.23
   5 -11   1   10.36    1.70
  -5 -11  -1   10.98    2.56
   5 -11   1    9.49    2.03
   5 -11  -1   12.06    1.82
   5 -11  -1   12.73    2.38
  -5 -11   1   15.84    2.78
   6 -11   1   27.93    2.70
  -6 -11  -1   23.83    3.85
   6 -11  -1   34.02    2.88
  -6 -11   1   32.10    4.15
   6  11   1   35.68    3.73
  -7 -11  -1    3.67    2.39
   7  11  -1    6.20    1.80
  -7 -11   1    5.58    2.40
   7  11   1    7.38    1.90
  -8 -11  -1    7.32    2.65
  -8 -11   1    4.74    2.43
  -9 -11  -1    9.32    3.01
  -9 -11   1    7.43    2.92
 -10 -11  -1    3.20    2.84
 -10 -11   1    2.43    2.78
  10  11   1    1.93    1.61
 -11 -11  -1    4.54    2.88
 -11 -11   1    6.31    3.06
 -12 -11  -1    6.37    3.44
 -12 -11   1   12.83    4.12
   0 -12   1   95.61    7.77
   0 -12  -1   94.79    7.83
  -1 -12  -1   16.48    2.69
   1 -12   1   11.67    2.30
   1 -12  -1   13.76    2.42
  -1 -12   1   12.54    2.46
  -2 -12  -1   49.76    5.00
   2 -12   1   52.33    4.70
   2 -12  -1   50.37    4.68
  -2 -12   1   46.51    4.95
   3 -12   1   26.38    3.25
  -3 -12  -1   29.02    3.81
  -3 -12   1   26.87    3.74
   3 -12  -1   30.05    3.32
   4 -12   1   25.95    3.63
  -4 -12  -1   30.58    3.95
   4 -12   1   26.69    3.11
   4 -12  -1   30.81    3.22
  -4 -12   1   28.78    3.88
   4 -12  -1   25.97    3.72
  -5 -12  -1    9.96    2.62
   5 -12   1    7.81    1.65
   5 -12  -1    8.91    2.41
  -5 -12   1    8.08    2.44
   5 -12  -1    8.77    1.71
   6 -12   1   38.74    3.24
  -6 -12  -1   31.98    4.53
  -6 -12   1   36.26    4.73
   6  12   1   36.43    4.21
   6 -12  -1   34.81    3.36
  -7 -12  -1   13.53    3.12
  -7 -12   1   17.43    3.35
   7  12   1   13.71    2.62
  -8 -12  -1   36.45    4.95
  -8 -12   1   35.61    4.99
  -9 -12  -1    8.98    3.22
  -9 -12   1   11.09    3.12
 -10 -12  -1    1.09    2.90
 -10 -12   1   -0.29    2.85
 -11 -12  -1    7.33    3.57
 -11 -12   1    8.09    3.62
   0 -13  -1    2.82    1.83
   0 -13   1    3.74    1.89
  -1 -13  -1   34.41    4.28
   1 -13   1   36.52    4.27
  -1 -13   1   39.81    4.37
   1 -13  -1   45.27    4.35
   2 -13   1    6.58    2.08
  -2 -13  -1   10.38    2.43
  -2 -13   1    7.23    2.45
   2 -13  -1   10.32    2.28
   3 -13   1    7.02    1.88
  -3 -13  -1    4.51    2.17
   3 -13  -1    9.36    2.10
  -3 -13   1    8.29    2.44
   4 -13   1    0.85    1.45
   4 -13   1    2.63    2.68
  -4 -13  -1    4.12    2.13
   4 -13  -1    3.49    1.62
  -4 -13   1    2.66    2.19
   5 -13   1    7.56    1.77
  -5 -13  -1    9.70    2.70
   5 -13   1    0.62    2.31
   5 -13  -1    4.59    1.63
   5 -13  -1   -0.61    2.52
  -5 -13   1    3.49    2.47
   6 -13   1    3.21    1.28
   6 -13   1   -0.40    1.55
  -6 -13  -1    3.35    2.42
   6  13   1    2.20    1.95
   6 -13  -1    2.40    1.33
  -6 -13   1    0.04    2.26
  -7 -13  -1   24.52    4.20
  -7 -13   1   19.71    3.92
   8  13  -1    1.38    1.82
  -8 -13  -1    8.19    3.27
   8  13   1   -0.77    1.87
  -8 -13   1    5.61    3.01
   9  13  -1   -0.95    2.08
  -9 -13  -1   13.15    3.65
   9  13   1    0.98    2.24
  -9 -13   1   16.52    3.64
 -10 -13  -1   -1.97    3.06
 -10 -13   1    0.04    3.31
   0 -14   1   43.12    4.85
   0 -14  -1   42.84    4.75
   1 -14   1    2.11    1.77
  -1 -14  -1    1.15    1.82
   1 -14  -1    1.29    1.73
  -1 -14   1    0.04    1.86
   2 -14   1   21.48    3.14
  -2 -14  -1   24.22    3.69
  -2 -14   1   21.47    3.59
   2 -14  -1   21.71    3.25
  -3 -14  -1    1.03    2.14
   3 -14   1    1.81    1.72
  -3 -14   1   -0.40    2.00
   3 -14  -1   -0.98    1.55
  -4 -14  -1   30.10    4.23
   4 -14   1   29.51    3.50
  -4 -14   1   25.12    4.00
   4 -14  -1   22.09    3.24
   5 -14   1    4.21    1.72
  -5 -14  -1    1.21    2.35
  -5 -14   1    3.36    2.56
   5 -14  -1    1.81    1.59
  -6 -14  -1   14.59    3.50
   6  14   1    8.08    2.77
  -6 -14   1   11.49    3.24
   6 -14  -1   10.73    2.00
   7  14  -1   -0.22    1.96
  -7 -14  -1    2.53    2.76
   7  14   1    0.04    2.06
  -7 -14   1    3.62    2.72
  -8 -14  -1   21.28    4.36
  -8 -14   1   29.20    4.75
  -9 -14  -1   -1.22    3.10
  -9 -14   1    4.60    3.42
   0 -15   1    2.34    2.20
   0 -15  -1    2.62    2.15
   1 -15   1    2.32    2.17
  -1 -15  -1   -0.24    2.15
   1 -15  -1    0.63    1.95
  -1 -15   1    2.01    2.14
   2 -15   1   24.64    3.59
  -2 -15  -1   30.03    4.19
   2 -15  -1   23.20    3.58
  -2 -15   1   23.25    3.80
   3 -15   1    9.06    2.47
  -3 -15  -1    8.08    2.78
   3 -15  -1   11.10    2.58
  -3 -15   1   11.44    3.05
  -4 -15  -1    9.35    2.91
   4 -15   1    5.48    2.15
   4 -15  -1    8.32    2.16
  -4 -15   1    4.99    2.76
   5 -15   1    3.13    1.93
  -5 -15  -1    6.64    2.77
   5 -15  -1    3.32    2.03
  -5 -15   1    5.26    2.83
  -6 -15  -1   12.90    3.65
   6  15  -1   -2.42    2.21
   6  15   1    6.04    2.67
   6 -15  -1    1.74    1.60
  -6 -15   1    8.23    3.18
  -7 -15  -1    7.89    3.45
   7  15  -1    0.75    2.58
   7  15   1   -0.45    2.52
  -7 -15   1    5.11    3.33
  -8 -15  -1   -4.20    3.12
  -8 -15   1    3.90    3.34
   8  15   1    4.34    3.05
   0 -16  -1   -1.69    2.17
   0 -16   1   -0.98    2.24
   1 -16   1   46.41    5.47
  -1 -16  -1   47.90    5.76
  -1 -16   1   43.32    5.61
   1 -16  -1   49.27    5.52
  -2 -16  -1   10.36    3.18
   2 -16   1    9.05    2.82
  -2 -16   1   11.85    3.24
   2 -16  -1   14.27    3.07
   3 -16   1    0.27    2.22
  -3 -16  -1    6.27    2.86
  -3 -16   1    1.30    2.69
   3 -16  -1    3.30    2.28
   4 -16   1   16.91    3.02
  -4 -16  -1   21.49    3.98
  -4 -16   1   15.48    3.65
   4 -16  -1   13.11    2.93
   5 -16   1    9.87    2.58
  -5 -16  -1   11.57    3.58
   5 -16  -1    8.04    2.56
  -5 -16   1   10.67    3.49
  -6 -16  -1    1.39    3.09
   6  16  -1   -2.72    2.84
   6  16   1    1.16    2.78
  -6 -16   1    4.89    3.15
   0 -17   1   11.97    3.37
   0 -17  -1   10.17    3.19
   1 -17   1    6.77    2.86
  -1 -17  -1    7.37    3.14
  -1 -17   1   10.31    3.32
   1 -17  -1    4.98    2.86
   2 -17   1    3.41    2.68
  -2 -17  -1    5.05    3.09
  -2 -17   1    3.92    2.91
   2 -17  -1    6.03    2.71
   3 -17   1   -0.66    2.45
  -3 -17  -1   -0.03    3.04
  -3 -17   1    3.21    2.89
   3 -17  -1   -1.35    2.49
   0   0   2  117.04    8.04
   1   0   2  152.22   10.49
   2   0   2    2.79    0.44
  -2   0  -2    1.86    0.39
  -2   0   2    1.89    0.35
   2   0  -2    2.61    0.35
   3   0   2   31.49    2.51
  -3   0   2   32.27    2.47
  -3   0  -2   36.55    2.55
   3   0  -2   32.90    2.39
   4   0   2    8.25    0.97
  -4   0  -2    8.15    0.98
  -4   0   2    9.25    0.93
   4   0  -2    9.27    0.75
  -4   0   2    8.99    0.81
  -5   0   2    1.97    0.53
   5   0   2    1.30    0.52
  -5   0  -2    2.06    0.30
  -5   0  -2    2.47    0.65
  -5   0   2    1.94    0.43
  -6   0  -2  127.50    9.11
  -6   0   2  133.08    9.34
  -6   0  -2  135.22    9.44
  -6   0   2  132.88    9.26
  -7   0   2    0.44    0.52
  -7   0  -2    0.77    0.66
  -7   0  -2    0.92    0.43
  -7   0   2    0.91    0.62
  -8   0   2   71.75    5.11
  -8   0  -2   68.41    5.32
  -8   0  -2   69.43    4.99
  -8   0   2   64.41    5.21
  -9   0  -2    3.28    1.07
  -9   0  -2    1.26    0.67
  -9   0   2    2.97    0.81
  -9   0   2    2.79    0.98
 -10   0   2   10.26    1.68
 -10   0  -2   12.40    1.53
 -10   0  -2   11.39    1.76
 -10   0   2   11.13    1.46
 -11   0  -2    0.32    0.90
 -11   0   2    0.38    1.18
 -11   0  -2   -0.33    1.20
 -11   0   2    0.09    0.84
 -12   0   2    2.44    1.39
 -12   0   2    0.82    0.86
 -12   0  -2    2.41    1.22
 -12   0  -2    2.83    1.61
 -13   0   2   21.50    2.95
 -13   0  -2   19.33    2.53
 -13   0  -2   18.89    2.75
 -14   0  -2    6.59    1.98
 -14   0   2    5.14    2.22
 -15   0   2    0.71    2.41
   0  -1   2    0.86    0.18
   0   1  -2    0.69    0.17
   0  -1   2    0.46    0.19
   0   1  -2    0.46    0.16
  -1   1  -2  419.06   25.36
   1   1   2  324.23   25.42
  -2   1   2   49.71    3.15
   2  -1   2   48.39    3.17
   2   1  -2   48.05    3.13
  -2  -1  -2   50.14    3.16
  -2  -1   2   37.77    3.12
   2  -1  -2   37.99    3.08
   2   1   2   36.63    3.11
  -2   1  -2   37.67    3.14
   3  -1   2  108.03    7.29
   3   1  -2  110.46    7.21
  -3   1   2  106.01    7.23
  -3  -1  -2  107.17    7.15
  -3  -1  -2  111.58    7.27
  -3  -1   2   98.95    7.04
  -3  -1   2   99.47    7.25
   3   1   2   95.99    7.24
  -3   1  -2  105.58    7.31
   3  -1  -2   97.35    7.13
   3  -1  -2   96.40    7.13
  -4  -1  -2   79.09    5.16
   4   1  -2   80.92    5.04
  -4  -1  -2   80.47    5.02
  -4   1   2   73.17    5.10
   4  -1  -2   69.10    4.88
  -4   1  -2   64.14    5.16
  -4  -1   2   64.00    5.11
   4   1   2   64.77    5.11
  -4  -1   2   63.96    4.92
  -5   1   2  280.19   17.70
  -5  -1  -2  282.47   17.75
   5   1  -2  284.06   17.51
  -5  -1  -2  275.10   17.59
  -5   1   2  280.69   17.69
  -5  -1   2  226.68   17.49
  -5   1  -2  229.07   17.75
   5   1   2  228.51   17.67
  -5  -1   2  213.56   17.66
  -6   1   2   14.53    1.49
  -6  -1  -2   16.24    1.39
  -6   1   2   16.62    1.53
  -6  -1  -2   16.11    1.56
  -6   1  -2   14.95    1.17
  -6  -1   2   14.30    1.57
  -6  -1   2   15.79    1.30
  -6   1  -2   15.75    1.68
   6   1   2   14.59    1.53
  -7   1   2   56.74    4.57
  -7  -1  -2   57.81    4.46
  -7   1   2   61.20    4.60
  -7  -1  -2   64.57    4.66
   7   1   2   63.78    4.60
  -7  -1   2   58.96    4.65
  -7  -1   2   62.42    4.39
  -7   1  -2   62.52    4.78
  -7   1  -2   60.06    4.31
  -8  -1  -2    8.83    1.42
  -8   1   2    8.54    1.38
  -8  -1  -2    9.76    1.30
  -8   1   2   11.06    1.46
  -8  -1   2   12.72    1.21
  -8  -1   2   11.36    1.57
  -8   1  -2   11.77    1.67
  -8   1  -2   13.48    1.18
  -9  -1  -2   53.58    4.41
  -9  -1  -2   53.06    4.28
  -9   1   2   55.23    4.40
  -9   1   2   56.77    4.48
  -9   1  -2   54.82    4.61
  -9  -1   2   58.38    4.56
  -9  -1   2   59.74    4.11
  -9   1  -2   52.33    4.14
 -10  -1  -2    8.60    1.35
 -10   1   2    8.65    1.48
 -10  -1  -2   12.47    1.65
 -10   1   2    7.91    1.51
 -10  -1   2   10.95    1.75
 -10  -1   2    8.43    1.04
 -10   1  -2    8.44    1.24
 -10   1  -2    7.56    1.70
 -11  -1  -2   38.27    3.29
 -11   1   2   34.98    3.49
 -11  -1  -2   38.93    3.38
 -11   1   2   34.42    3.33
 -11   1  -2   34.57    3.14
 -11   1  -2   36.50    3.74
 -11  -1   2   34.51    3.60
 -12   1   2   19.84    2.62
 -12  -1  -2   18.02    2.32
 -12   1   2   20.12    2.33
 -12  -1  -2   18.50    2.34
 -12   1  -2   16.26    2.19
 -12   1  -2   18.64    2.76
 -12  -1   2   17.62    2.65
 -13  -1  -2   19.61    2.62
 -13   1   2   21.19    2.33
 -13   1   2   21.36    2.77
 -13   1  -2   16.56    2.39
 -13  -1   2   17.09    2.88
 -14  -1  -2    0.22    1.83
 -14   1   2   -2.28    1.82
 -14   1  -2    1.16    1.58
 -14  -1   2    1.63    2.00
 -15   1   2    7.88    3.75
 -15  -1   2   13.96    2.99
   0  -2   2   39.57    2.91
   0  -2  -2   39.78    2.94
   0   2   2   40.21    2.94
   0   2  -2   40.02    2.91
   1  -2   2   20.12    1.77
  -1   2   2   20.63    1.85
   1   2  -2   20.76    1.85
  -1  -2  -2   20.40    1.85
  -1   2  -2   27.00    1.82
   1   2   2   28.17    1.90
   1  -2  -2   28.58    1.90
  -1  -2   2   25.65    1.90
   1  -2  -2   27.24    1.89
  -2   2   2   13.27    1.24
   2   2  -2   14.43    1.28
  -2  -2  -2   14.42    1.27
  -2  -2   2   15.36    1.32
   2  -2  -2   15.44    1.24
  -2   2  -2   15.10    1.15
  -2   2  -2   14.95    1.32
   2  -2  -2   14.78    1.25
   2   2   2   15.50    1.28
  -3  -2  -2   57.50    4.74
   3   2  -2   59.70    4.75
   3   2  -2   59.73    4.58
  -3   2   2   63.78    4.76
   3  -2  -2   72.61    4.73
  -3   2  -2   69.40    4.60
  -3  -2   2   70.08    4.85
   3   2   2   68.35    4.80
   3  -2  -2   70.67    4.69
  -3   2  -2   68.84    4.60
  -3   2  -2   69.26    4.87
  -4  -2  -2   58.13    4.75
  -4   2   2   57.50    4.75
  -4  -2  -2   56.56    4.74
   4   2  -2   60.36    4.55
   4   2  -2   57.87    4.72
  -4  -2   2   67.79    4.87
  -4   2  -2   73.57    4.56
  -4   2  -2   70.69    4.94
  -4   2  -2   76.28    4.57
   4  -2  -2   72.28    4.58
   4   2   2   70.97    4.82
  -5   2   2   72.23    5.57
  -5  -2  -2   76.05    5.58
  -5  -2  -2   70.80    5.54
   5   2  -2   79.78    5.49
  -5   2  -2   79.61    5.76
  -5   2  -2   79.73    5.34
  -5   2  -2   77.16    5.33
   5   2   2   80.21    5.61
  -5  -2   2   77.43    5.68
   6   2  -2   22.41    1.57
  -6  -2  -2   22.49    1.82
  -6  -2  -2   24.67    1.86
  -6   2   2   22.97    1.86
  -6   2   2   21.81    1.94
  -6   2  -2   17.52    1.52
  -6  -2   2   18.45    1.91
  -6   2  -2   17.15    1.96
  -6   2  -2   17.06    1.50
   6   2   2   15.54    1.75
  -7  -2  -2    7.59    1.20
  -7   2   2   11.16    1.47
  -7  -2  -2    7.48    1.18
  -7   2   2    8.54    1.26
  -7  -2   2   11.91    1.51
   7   2   2   13.81    1.38
  -7   2  -2   12.92    1.70
  -7   2  -2   12.15    1.02
  -8  -2  -2   44.09    3.50
  -8   2   2   43.31    3.62
  -8  -2  -2   45.74    3.50
  -8   2   2   43.22    3.54
  -8   2  -2   42.00    3.25
  -8   2  -2   40.87    3.76
   8   2   2   44.51    3.47
  -8  -2   2   41.00    3.64
  -9   2   2   18.69    2.17
  -9   2   2   17.26    2.07
  -9  -2  -2   15.72    2.00
  -9  -2  -2   15.14    1.93
  -9   2  -2   21.83    1.79
  -9  -2   2   22.18    2.38
  -9   2  -2   19.09    2.41
 -10   2   2   17.61    2.02
 -10  -2  -2   17.20    1.93
 -10   2  -2    9.60    2.02
 -10   2  -2   10.59    1.45
 -10  -2   2    9.37    1.81
 -11   2   2   80.51    6.38
 -11  -2  -2   82.26    6.26
 -11   2   2   80.56    6.32
 -11  -2   2   78.55    6.50
 -11   2  -2   77.57    6.02
 -11   2  -2   79.35    6.61
 -12  -2  -2   14.53    2.25
 -12   2   2    8.82    2.17
 -12   2   2   14.09    2.22
 -12   2  -2   11.77    2.70
 -12  -2   2   13.37    2.41
 -12   2  -2   15.19    1.92
 -13   2   2   -0.30    1.53
 -13  -2  -2    1.33    1.59
 -13  -2   2    3.27    1.96
 -13   2  -2    0.69    1.22
 -14  -2  -2    3.26    2.12
 -14   2   2    1.70    1.98
 -14   2  -2    4.00    1.71
 -14  -2   2    6.47    2.53
 -15  -2   2    2.84    2.80
   0   3  -2  206.38   14.51
   0  -3   2  204.97   14.50
   0  -3  -2  208.00   14.54
   0   3   2  218.97   14.57
  -1   3   2   16.62    1.50
   1  -3   2   16.59    1.40
   1   3  -2   17.48    1.48
  -1  -3  -2   17.63    1.50
  -1   3  -2   16.39    1.42
   1   3   2   16.18    1.49
  -1  -3   2   16.47    1.49
   1  -3  -2   16.21    1.46
  -2   3   2  212.70   14.20
   2   3  -2  210.81   14.20
   2  -3   2  209.32   14.04
  -2  -3  -2  213.62   14.22
   2  -3  -2  196.65   14.12
  -2  -3   2  197.95   14.20
  -2   3  -2  193.82   14.08
   2   3   2  200.09   14.16
   2  -3  -2  201.30   14.15
  -3   3   2   37.08    2.62
  -3  -3  -2   38.32    2.65
  -3   3   2   35.99    2.55
   3   3  -2   38.62    2.64
   3   3   2   29.17    2.52
   3  -3  -2   30.15    2.49
   3   3   2   30.36    2.51
  -3  -3   2   30.06    2.61
   3  -3  -2   29.40    2.43
  -3   3  -2   28.00    2.40
  -4   3   2  167.04   10.26
   4   3  -2  170.66   10.29
  -4  -3  -2  163.54   10.31
   4  -3  -2  141.28   10.07
  -4   3  -2  132.84   10.33
  -4   3  -2  134.66   10.06
   4  -3  -2  133.57   10.02
  -4  -3   2  130.77   10.28
   4   3   2  136.40   10.21
  -5  -3  -2   34.32    3.28
  -5   3   2   34.14    3.21
   5   3  -2   34.59    3.18
  -5   3  -2   46.39    3.10
  -5   3  -2   46.48    3.52
  -5  -3   2   47.71    3.46
  -5   3  -2   47.91    3.13
   5   3   2   47.07    3.33
   6   3  -2   69.81    5.27
   6   3  -2   65.81    5.46
  -6   3   2   68.87    5.59
  -6  -3  -2   62.17    5.59
  -6   3  -2   86.63    5.95
  -6   3  -2   83.39    5.46
  -6  -3   2   86.61    5.85
   6   3   2   85.31    5.67
  -6   3  -2   84.12    5.44
  -7  -3  -2    6.63    1.08
  -7   3   2    5.93    1.00
  -7   3   2    6.88    1.18
   7   3   2    1.90    0.75
  -7  -3   2    2.50    0.98
  -7   3  -2    2.64    1.02
  -7   3  -2    2.12    0.58
  -7   3  -2    2.11    0.63
  -8   3   2   97.70    8.32
  -8  -3  -2   96.54    8.19
  -8   3   2  102.29    8.17
   8   3   2  123.83    8.16
  -8   3  -2  127.42    8.62
  -8   3  -2  120.79    8.00
  -8  -3   2  121.38    8.44
  -9  -3  -2    8.33    1.50
  -9   3   2   11.35    1.81
  -9   3   2   11.91    1.63
   9   3   2    9.21    1.33
  -9  -3   2   12.65    1.88
  -9   3  -2    9.67    1.85
  -9   3  -2   10.38    1.29
 -10  -3  -2   30.22    2.89
 -10   3   2   30.15    3.15
 -10   3   2   30.34    2.79
 -10   3  -2   25.81    3.26
 -10  -3   2   20.36    2.95
 -10   3  -2   24.29    2.43
 -11   3   2   35.65    3.33
 -11   3   2   33.07    3.71
 -11  -3  -2   37.87    3.41
 -11   3  -2   29.03    3.78
 -11   3  -2   30.65    2.92
 -11  -3   2   29.65    3.55
 -12   3   2    2.23    1.97
 -12   3   2    3.11    1.58
 -12  -3  -2    0.49    1.43
 -12   3  -2    6.20    1.35
 -12  -3   2    3.95    1.81
 -13  -3  -2    2.20    1.76
 -13   3   2   -0.99    1.61
 -13  -3   2   -0.24    1.84
 -13   3  -2    0.62    1.22
 -14  -3  -2   21.47    3.27
 -14   3   2   21.27    3.00
 -14  -3   2   17.88    3.54
 -14   3  -2   17.08    2.54
 -15  -3  -2    5.89    4.80
 -15  -3   2   18.29    3.87
   0   4   2   69.39    4.95
   0  -4  -2   64.65    4.89
   0   4  -2   64.91    4.88
   0  -4   2   65.31    4.85
  -1  -4  -2  106.47    8.12
   1   4  -2  109.09    8.13
  -1   4   2  114.97    8.16
   1  -4   2  104.07    8.01
   1  -4  -2  119.99    8.12
  -1   4  -2  115.86    8.10
   1   4   2  120.98    8.18
  -1  -4   2  118.42    8.15
  -2   4   2   61.14    4.22
  -2  -4  -2   56.11    4.20
   2   4  -2   59.12    4.21
   2  -4   2   58.85    4.03
   2   4   2   52.21    4.15
  -2   4  -2   50.68    4.07
   2  -4  -2   50.90    4.07
  -2  -4   2   50.96    4.16
   2  -4  -2   54.22    4.14
   3  -4   2  210.33   14.42
   3   4  -2  219.28   14.66
  -3  -4  -2  199.55   14.64
   3  -4   2  215.76   14.39
  -3   4   2  224.02   14.67
   3   4   2  201.79   14.59
  -3  -4   2  198.70   14.66
   3  -4  -2  203.57   14.49
  -3   4  -2  211.67   14.54
   3  -4  -2  204.37   14.56
   4   4  -2   28.54    2.56
  -4  -4  -2   32.48    2.66
  -4   4   2   29.82    2.59
   4  -4  -2   29.55    2.33
   4  -4  -2   30.70    2.43
   4   4   2   30.18    2.52
  -4  -4   2   32.51    2.72
  -4   4  -2   30.34    2.45
   4   4   2   30.18    2.51
  -5  -4  -2   39.36    3.52
  -5   4   2   36.49    3.36
   5   4  -2   37.42    3.18
   5   4  -2   39.19    3.41
   5   4   2   46.94    3.47
  -5  -4   2   49.65    3.68
  -5   4  -2   48.15    3.37
   5  -4  -2   50.32    3.10
  -5   4  -2   42.59    3.66
   6   4  -2    5.36    0.94
  -6  -4  -2    4.47    1.05
  -6   4   2    3.52    0.87
   6   4  -2    5.32    0.65
  -6   4  -2    4.60    0.85
  -6   4  -2    4.38    1.20
   6   4   2    4.07    0.88
  -6  -4   2    5.04    1.15
   7   4  -2   79.48    5.36
  -7   4   2   81.30    5.83
   7   4  -2   79.76    5.65
  -7  -4  -2   76.08    5.93
  -7   4   2   81.06    6.08
  -7   4  -2   75.01    5.69
  -7  -4   2   80.29    6.08
   7   4   2   69.33    5.75
  -7   4  -2   72.26    6.14
  -8   4   2   25.35    2.81
  -8  -4  -2   31.12    2.75
  -8   4   2   24.45    2.43
  -8   4  -2   22.03    2.89
   8   4   2   26.03    2.35
  -8   4  -2   24.35    2.20
  -8  -4   2   23.01    2.72
  -9   4   2   46.60    4.22
  -9  -4  -2   43.86    4.34
  -9   4   2   40.80    4.51
   9   4   2   55.46    4.10
  -9   4  -2   55.49    4.87
  -9   4  -2   58.89    4.08
  -9  -4   2   61.44    4.71
 -10  -4  -2    6.67    1.61
 -10   4   2    7.12    1.48
 -10   4   2    7.18    2.04
 -10  -4   2    8.79    1.85
 -10   4  -2    6.89    1.21
 -11   4   2   12.41    1.92
 -11   4   2   11.10    2.56
 -11  -4  -2   13.88    2.22
 -11  -4   2    6.31    2.00
 -12   4   2   24.37    3.08
 -12  -4  -2   24.54    3.27
 -12  -4   2   26.35    3.52
 -13  -4  -2    4.37    2.09
 -13   4   2    5.51    1.90
 -13  -4   2    6.87    2.40
 -14  -4  -2    6.27    2.47
 -14   4   2    1.61    2.07
 -14  -4   2    5.24    2.69
 -15  -4  -2    8.52    3.31
 -15  -4   2    6.09    3.47
   0   5  -2  247.80   17.27
   0  -5   2  243.26   17.21
   0  -5  -2  246.98   17.25
   0   5   2  249.19   17.31
   1   5  -2   32.76    2.84
  -1   5   2   30.29    2.82
  -1  -5  -2   33.86    2.86
   1  -5   2   32.07    2.73
   1  -5  -2   37.12    2.83
   1   5   2   31.58    2.84
  -1  -5   2   38.83    2.90
  -1   5  -2   33.86    2.82
  -2   5   2  403.20   29.22
   2   5  -2  422.29   29.23
   2  -5   2  411.18   29.05
  -2  -5  -2  407.76   29.21
   2   5   2  429.80   29.24
   2  -5  -2  431.88   29.13
  -2  -5   2  440.93   29.26
  -2   5  -2  432.86   29.17
   3  -5   2   79.42    5.76
  -3  -5  -2   79.75    5.99
   3  -5   2   80.41    5.69
  -3   5   2   76.87    5.95
   3   5  -2   79.73    5.96
  -3   5  -2   78.04    5.85
   3   5   2   78.45    5.92
  -3  -5   2   78.65    5.99
   3  -5  -2   77.79    5.77
   3  -5  -2   81.62    5.90
   4   5  -2  200.81   14.08
   4  -5   2  197.22   13.69
   4  -5   2  190.88   13.70
  -4   5   2  198.59   14.09
  -4  -5  -2  198.96   14.12
  -4  -5   2  199.76   14.15
  -4   5  -2  205.16   13.99
   4  -5  -2  198.97   13.82
   4   5   2  197.15   14.01
   4   5   2  201.42   14.01
   4  -5  -2  199.48   13.94
   5   5  -2   11.52    1.30
  -5  -5  -2   13.26    1.77
   5   5  -2   13.01    1.62
  -5   5   2   11.88    1.69
   5   5   2   12.13    1.51
  -5   5  -2   13.42    1.52
   5   5   2   14.33    1.57
   5  -5  -2   12.49    1.18
  -5   5  -2   15.18    1.92
  -5  -5   2   14.62    1.84
   5  -5  -2   12.49    1.30
  -6  -5  -2  119.67    8.78
   6   5  -2  126.45    8.37
   6   5  -2  121.80    8.62
  -6   5  -2  117.43    8.56
  -6   5  -2  110.87    8.85
  -6  -5   2  111.69    8.79
   6   5   2  118.04    8.60
   7   5  -2  201.94   13.83
  -7  -5  -2  203.71   14.11
   7   5  -2  197.76   13.55
  -7   5  -2  192.07   13.86
   7   5   2  187.06   13.85
  -7  -5   2  203.03   14.21
  -7   5  -2  186.24   14.27
  -8   5   2   21.77    2.67
  -8  -5  -2   24.36    2.57
   8   5   2   17.21    2.04
  -8   5  -2   17.65    2.12
  -8  -5   2   20.37    2.60
  -8   5  -2   20.45    2.80
  -9   5   2   36.75    3.27
  -9   5   2   29.87    3.70
  -9  -5  -2   33.66    3.49
   9   5   2   37.15    3.06
  -9  -5   2   34.32    3.64
 -10  -5  -2    8.51    1.92
  10   5   2   11.09    1.40
 -10  -5   2   11.76    2.29
 -11  -5  -2    2.10    1.55
 -11  -5   2    1.89    1.75
 -12  -5  -2   15.99    2.78
 -12  -5   2   16.52    2.98
 -13  -5  -2    3.90    2.11
 -13  -5   2    4.99    2.45
 -14  -5  -2    4.99    2.83
 -14  -5   2    4.88    2.94
 -15  -5  -2    0.23    3.12
 -15  -5   2    3.50    3.35
   0   6  -2   29.82    2.78
   0   6   2   31.91    2.87
   0  -6   2   31.46    2.71
   0  -6  -2   30.63    2.78
  -1  -6  -2   11.95    1.61
  -1   6   2   13.62    1.65
   1  -6   2   14.29    1.55
   1   6  -2   13.08    1.67
  -1  -6   2   12.41    1.58
   1  -6  -2   12.90    1.54
   1   6   2   13.38    1.65
  -1   6  -2   13.75    1.63
  -2  -6  -2   65.61    4.72
  -2   6   2   62.92    4.74
   2  -6   2   59.00    4.46
   2   6  -2   66.62    4.77
   2  -6  -2   54.57    4.49
   2   6   2   54.26    4.62
  -2   6  -2   52.77    4.57
  -2  -6   2   54.99    4.62
  -3  -6  -2   65.62    5.02
   3   6  -2   66.94    5.04
   3  -6   2   62.73    4.69
  -3   6   2   67.52    5.04
  -3   6  -2   59.24    4.89
   3   6   2   67.40    4.98
   3  -6  -2   59.64    4.75
  -3  -6   2   62.26    5.02
   3  -6  -2   57.15    4.87
   4  -6   2   51.07    3.86
  -4  -6  -2   52.81    4.31
   4   6  -2   53.49    4.30
  -4   6   2   48.17    4.26
   4  -6   2   54.41    3.97
  -4   6  -2   51.77    4.20
   4   6   2   49.72    4.19
   4  -6  -2   55.76    4.18
   4  -6  -2   50.90    3.96
  -4  -6   2   53.13    4.38
  -5  -6  -2   51.49    3.87
  -5   6   2   50.02    3.81
   5   6  -2   48.46    3.73
  -5   6  -2   40.21    3.57
   5   6   2   38.57    3.52
   5  -6  -2   39.04    3.36
   5  -6  -2   40.63    3.22
  -5  -6   2   41.71    3.75
   5   6   2   37.35    3.50
   6   6  -2   35.10    2.72
   6   6  -2   33.11    2.99
  -6  -6  -2   34.84    3.23
  -6   6  -2   29.15    2.97
   6   6   2   32.85    2.96
  -6   6  -2   33.17    3.34
   6  -6  -2   32.70    2.33
  -6  -6   2   30.06    3.23
   7   6  -2   44.16    3.83
   7   6  -2   45.70    3.52
  -7  -6  -2   42.32    4.11
  -7   6  -2   45.75    3.93
  -7  -6   2   55.47    4.39
  -7   6  -2   45.51    4.37
   7   6   2   45.32    3.86
  -8   6   2    0.93    1.71
  -8  -6  -2    4.25    1.48
   8   6  -2    4.01    1.01
  -8   6  -2    1.03    1.02
   8   6   2    0.85    0.93
  -8  -6   2    1.23    1.39
  -9  -6  -2   63.41    5.34
   9   6   2   57.77    4.70
  -9  -6   2   58.19    5.37
 -10  -6  -2   20.15    2.82
 -10  -6   2   17.13    2.81
 -11  -6  -2    3.06    1.84
 -11  -6   2    2.52    1.84
 -12  -6  -2   16.00    2.92
 -12  -6   2   14.60    3.06
 -13  -6  -2    9.37    2.70
 -13  -6   2    8.39    2.97
 -14  -6  -2    3.08    2.70
 -14  -6   2   -1.73    2.73
   0   7  -2   94.14    7.24
   0   7   2  102.65    7.35
   0  -7   2   91.70    7.11
   0  -7  -2   93.24    7.16
  -1  -7  -2   60.02    4.34
   1   7  -2   58.41    4.41
  -1   7   2   53.34    4.36
   1  -7   2   59.34    4.21
   1   7   2   46.29    4.28
  -1   7  -2   45.61    4.23
  -1  -7   2   45.96    4.21
   1  -7  -2   45.41    4.10
   2  -7   2   55.03    4.82
  -2   7   2   54.04    5.07
   2   7  -2   56.28    5.07
  -2  -7  -2   54.30    4.99
  -2  -7   2   73.70    5.17
   2   7   2   73.89    5.26
   2  -7  -2   72.15    5.00
  -2   7  -2   70.88    5.17
  -3  -7  -2   50.05    4.54
  -3   7   2   46.81    4.49
   3  -7   2   52.06    4.23
   3   7  -2   53.89    4.60
   3  -7  -2   59.78    4.36
  -3   7  -2   58.12    4.58
   3   7   2   57.95    4.59
   3  -7  -2   56.95    4.57
  -3  -7   2   59.86    4.67
  -4   7   2   48.24    4.10
   4  -7   2   49.05    3.74
   4  -7   2   48.27    3.58
   4   7  -2   53.95    4.12
  -4  -7  -2   50.00    4.10
  -4   7  -2   43.62    3.94
  -4  -7   2   39.40    3.98
   4  -7  -2   41.97    3.64
   4   7   2   44.57    3.92
   4  -7  -2   41.15    3.85
   5  -7   2   49.48    4.11
   5  -7   2   48.56    4.07
  -5   7   2   51.17    4.73
  -5  -7  -2   47.57    4.66
   5   7  -2   49.41    4.65
  -5   7  -2   60.55    4.72
  -5  -7   2   61.36    4.93
   5   7   2   64.49    4.73
   5  -7  -2   65.79    4.57
   5  -7  -2   65.91    4.33
   5   7   2   65.61    4.71
   6   7  -2   84.14    5.77
   6   7  -2   79.33    5.39
  -6  -7  -2   77.33    5.86
  -6   7  -2   65.55    5.61
   6  -7  -2   65.59    5.12
   6   7   2   65.40    5.50
   6  -7  -2   66.19    5.02
  -6  -7   2   64.63    5.81
   7   7  -2   50.82    4.11
   7   7  -2   41.79    4.36
  -7  -7  -2   51.02    4.80
  -7  -7   2   58.33    4.87
  -7   7  -2   59.73    4.67
   7   7   2   60.79    4.49
   8   7  -2   21.33    2.46
   8   7  -2   23.61    2.01
  -8  -7  -2   25.09    3.08
  -8  -7   2   20.68    2.97
  -8   7  -2   22.98    2.75
   8   7   2   19.47    2.39
  -9  -7  -2   19.06    2.66
  -9  -7   2   12.56    2.61
   9   7   2   13.30    1.91
 -10  -7  -2    5.71    1.96
 -10  -7   2   11.77    2.57
 -11  -7  -2   50.32    5.42
 -11  -7   2   61.45    5.76
 -12  -7  -2   14.96    2.86
 -12  -7   2    9.22    2.96
 -13  -7  -2    1.98    2.51
 -13  -7   2   -1.39    2.39
 -14  -7  -2    9.06    3.43
 -14  -7   2   10.62    3.57
   0   8   2   58.20    5.02
   0  -8  -2   57.21    4.83
   0  -8   2   62.96    4.90
   0   8  -2   58.64    5.03
   1   8  -2   10.53    1.86
   1  -8   2    8.79    1.60
  -1  -8  -2    9.25    1.71
  -1   8   2   12.94    2.04
   1   8   2   14.12    2.12
  -1  -8   2   12.93    1.86
  -1   8  -2   13.73    2.04
   1  -8  -2   15.77    1.87
  -2  -8  -2   78.40    6.17
   2  -8   2   75.40    5.94
  -2   8   2   73.30    6.26
   2   8  -2   75.65    6.27
   2  -8  -2   79.93    6.03
  -2  -8   2   80.42    6.22
  -2   8  -2   79.40    6.24
   2   8   2   78.83    6.28
   3   8  -2   79.48    6.75
   3  -8   2   79.52    6.34
  -3  -8  -2   84.78    6.73
  -3   8   2   75.69    6.69
   3   8   2   90.90    6.79
   3  -8  -2   90.06    6.47
   3  -8  -2   89.63    6.76
  -3   8  -2   86.66    6.73
  -3  -8   2   88.65    6.75
   4   8  -2   91.49    7.19
   4  -8   2   93.98    6.90
  -4   8   2   92.30    7.23
  -4  -8  -2   94.40    7.22
   4  -8   2   97.77    6.72
  -4  -8   2   91.78    7.22
   4  -8  -2   96.68    7.12
   4   8   2   84.00    7.07
   4  -8  -2   83.00    6.73
  -4   8  -2   82.14    7.06
   5   8  -2   29.92    3.12
  -5   8   2   27.87    3.27
   5  -8   2   24.04    2.38
  -5  -8  -2   26.78    3.16
   5  -8   2   23.01    2.51
  -5  -8   2   35.36    3.40
  -5   8  -2   29.73    3.17
   5   8   2   35.37    3.16
   5  -8  -2   33.21    2.62
   5  -8  -2   33.41    2.96
  -6  -8  -2   27.80    3.25
   6   8  -2   23.20    2.95
   6   8  -2   22.93    2.55
  -6   8   2   24.76    3.23
   6  -8  -2   28.15    2.28
   6  -8  -2   29.36    2.50
  -6  -8   2   29.86    3.28
   6   8   2   25.60    2.83
  -6   8  -2   26.79    3.08
   7   8  -2   26.34    2.50
  -7  -8  -2   30.53    3.41
   7   8  -2   26.36    2.94
   7   8   2   23.16    2.73
  -7  -8   2   24.39    3.33
  -7   8  -2   22.63    3.07
  -8  -8  -2   42.67    4.48
   8   8  -2   42.79    3.57
   8   8  -2   48.40    4.08
  -8  -8   2   43.73    4.59
   8   8   2   41.48    3.93
  -9  -8  -2    4.15    1.98
   9   8   2    1.81    1.20
  -9  -8   2    2.20    1.91
 -10  -8  -2   23.10    3.40
 -10  -8   2   17.85    3.19
 -11  -8  -2   27.55    3.95
 -11  -8   2   27.39    3.98
 -12  -8  -2    5.46    2.58
 -12  -8   2    9.97    3.03
 -13  -8  -2    1.51    2.64
 -13  -8   2   -0.27    2.94
   0  -9   2  208.99   15.22
   0  -9  -2  216.84   15.27
   0   9  -2  208.51   15.45
   0   9   2  212.00   15.49
  -1   9   2  109.80    8.72
   1  -9   2  116.16    8.45
  -1  -9  -2  115.03    8.57
   1   9  -2  118.32    8.80
   1   9   2  112.70    8.74
   1  -9  -2  111.92    8.45
  -1  -9   2  107.23    8.51
  -1   9  -2  105.15    8.65
  -2  -9  -2   26.53    2.95
   2   9  -2   26.95    3.24
   2  -9   2   29.14    2.79
  -2   9   2   28.38    3.24
  -2   9  -2   22.10    2.99
  -2  -9   2   25.78    3.01
   2  -9  -2   27.25    2.81
   2   9   2   32.36    3.33
   3   9  -2  102.54    8.08
   3  -9   2  115.91    7.69
  -3  -9  -2  110.27    8.04
  -3   9  -2   90.90    7.90
   3  -9  -2   96.48    7.65
   3   9   2  106.44    8.08
   3  -9  -2   96.52    7.95
  -3  -9   2   92.91    7.88
   4  -9   2    6.52    1.43
   4   9  -2    3.80    1.64
  -4  -9  -2    7.01    1.71
   4  -9   2    6.33    1.25
   4  -9  -2    3.23    1.13
   4   9   2    3.59    1.50
  -4   9  -2    6.15    1.84
   4  -9  -2    5.82    1.64
  -4  -9   2    6.34    1.70
   5  -9   2   59.01    5.56
   5   9  -2   60.63    6.08
  -5  -9  -2   66.59    6.17
   5  -9   2   67.39    5.46
  -5  -9   2   87.01    6.38
   5  -9  -2   83.39    5.65
   5  -9  -2   84.90    6.05
   5   9   2   84.56    6.25
   6   9  -2   16.01    2.54
  -6  -9  -2   14.48    2.64
   6  -9  -2   13.68    1.63
  -6  -9   2   13.79    2.57
   6  -9  -2   11.67    1.78
   6   9   2   14.35    2.22
   7   9  -2   37.24    3.62
   7   9  -2   43.75    4.25
  -7  -9  -2   42.25    4.39
   7   9   2   41.59    3.92
  -7  -9   2   46.31    4.65
  -8  -9  -2   -0.16    1.70
   8   9  -2    3.43    1.13
   8   9  -2    3.47    1.77
   8   9   2    3.49    1.39
  -8  -9   2    5.19    2.14
 -10  -9  -2    0.34    2.04
  10   9   2   -0.22    1.08
 -10  -9   2    3.80    2.29
 -11  -9  -2    0.10    2.16
 -11  -9   2   10.39    3.05
 -12  -9  -2    4.18    2.64
 -12  -9   2    7.56    3.01
 -13  -9  -2   12.64    3.59
 -13  -9   2   22.43    4.66
   0 -10  -2  185.35   13.59
   0 -10   2  185.38   13.57
   1 -10   2    3.39    1.39
  -1 -10  -2    4.02    1.54
   1 -10  -2    7.21    1.60
  -1 -10   2    3.91    1.50
  -2 -10  -2   18.39    2.68
   2 -10   2   18.47    2.48
   2 -10  -2   25.26    2.69
  -2 -10   2   23.09    2.79
   3 -10   2    6.05    1.37
  -3 -10  -2    4.39    1.65
  -3 -10   2    6.75    1.84
   3 -10  -2    5.90    1.55
   3 -10  -2    6.26    1.92
  -4 -10  -2   13.22    2.36
   4 -10   2   11.51    1.86
   4 -10   2    7.09    1.38
   4 -10  -2    5.28    1.82
  -4 -10   2    4.32    1.74
   4 -10  -2    5.87    1.38
   5 -10   2   20.99    2.23
  -5 -10  -2   20.78    3.07
   5 -10   2   17.03    2.31
   5 -10  -2   20.42    2.77
  -5 -10   2   21.93    3.12
   5 -10  -2   21.40    2.36
  -6 -10  -2   56.80    5.61
   6 -10   2   61.12    4.30
   6 -10  -2   58.40    4.59
  -6 -10   2   57.62    5.57
   6  10   2   60.87    5.29
   6 -10  -2   55.67    4.91
   7  10  -2    5.09    1.36
  -7 -10  -2    4.25    2.16
   7  10   2    2.73    1.57
  -7 -10   2    1.64    1.95
  -8 -10  -2   63.46    5.90
   8  10  -2   52.35    5.80
   8  10   2   54.35    5.08
  -8 -10   2   60.38    5.96
   9  10  -2   -0.41    0.88
  -9 -10  -2    4.05    2.37
  -9 -10   2    5.84    2.50
   9  10   2    1.88    1.15
 -10 -10  -2   15.73    3.07
  10  10   2    2.19    1.47
 -10 -10   2    8.06    3.09
 -11 -10  -2    1.44    2.46
 -11 -10   2    0.18    2.60
 -12 -10  -2    6.94    3.08
 -12 -10   2    0.59    2.86
   0 -11   2    1.62    1.44
   0 -11  -2    3.31    1.60
  -1 -11  -2   86.13    7.55
   1 -11   2   97.58    7.54
   1 -11  -2   96.40    7.57
  -1 -11   2   96.02    7.61
  -2 -11  -2   30.01    3.45
   2 -11   2   20.42    3.01
  -2 -11   2   35.97    3.66
   2 -11  -2   31.01    3.26
  -3 -11  -2   40.37    4.59
   3 -11   2   38.66    4.08
  -3 -11   2   49.22    4.72
   3 -11  -2   52.78    4.98
   3 -11  -2   52.56    4.32
   4 -11   2   24.20    3.01
  -4 -11  -2   22.65    3.19
   4 -11   2   23.38    2.59
  -4 -11   2   21.47    3.28
   4 -11  -2   19.32    3.01
   4 -11  -2   17.79    2.51
  -5 -11  -2   32.61    3.92
   5 -11   2   36.21    3.01
   5 -11   2   27.29    3.29
  -5 -11   2   21.31    3.57
   5 -11  -2   27.43    2.97
   5 -11  -2   28.27    3.74
  -6 -11  -2   21.04    3.25
   6 -11   2   15.96    1.70
   6 -11  -2   11.14    1.75
   6  11   2   16.87    2.69
  -6 -11   2   13.85    2.85
   7  11  -2    9.66    1.96
  -7 -11  -2   12.30    2.79
   7 -11  -2    6.57    0.91
  -7 -11   2    8.16    2.69
   7  11   2    8.92    2.06
  -8 -11  -2   13.35    3.00
  -8 -11   2    7.73    2.75
  -9 -11  -2   10.49    3.09
   9  11  -2    0.17    1.23
  -9 -11   2   11.81    3.16
   9  11   2   -0.80    1.37
 -10 -11  -2   12.01    3.35
 -10 -11   2   11.62    3.50
 -11 -11  -2    2.31    3.02
 -11 -11   2    4.21    3.28
 -12 -11  -2    8.98    3.77
 -12 -11   2   11.26    3.70
   0 -12   2   17.58    2.75
   0 -12  -2   20.70    2.93
   1 -12   2   16.28    2.65
  -1 -12  -2   15.63    2.73
   1 -12  -2   16.36    2.69
  -1 -12   2   17.05    2.76
  -2 -12  -2   27.44    3.50
   2 -12   2   26.62    3.11
   2 -12  -2   18.07    2.83
  -3 -12  -2   26.94    3.72
   3 -12   2   32.03    3.34
   3 -12  -2   28.14    3.30
  -3 -12   2   28.38    3.71
  -4 -12  -2   15.32    2.97
   4 -12   2   10.06    1.97
   4 -12   2   13.17    2.68
   4 -12  -2   16.33    3.10
   4 -12  -2   15.05    2.31
  -4 -12   2   11.99    2.66
   5 -12   2   34.82    3.37
  -5 -12  -2   37.11    4.34
  -5 -12   2   33.72    4.26
   5 -12  -2   32.12    3.43
   6 -12   2    4.88    1.12
   6 -12   2    0.28    1.01
  -6 -12  -2   10.49    2.77
   6 -12  -2    2.45    1.23
   6  12   2    1.11    1.74
  -6 -12   2    2.98    2.25
   6 -12  -2   -1.03    1.72
  -7 -12  -2   13.71    2.97
   7  12  -2    0.79    1.30
   7  12   2    4.57    1.95
  -7 -12   2    7.53    2.69
   8  12  -2   -0.89    1.36
  -8 -12  -2    3.81    2.51
   8  12   2    0.44    1.45
  -8 -12   2    5.40    2.62
  -9 -12  -2    2.44    2.68
   9  12  -2    1.34    1.66
  -9 -12   2    6.74    2.95
   9  12   2    0.02    1.75
 -10 -12  -2   10.03    3.76
 -10 -12   2   15.17    3.94
 -11 -12  -2   13.04    3.73
 -11 -12   2   12.43    4.10
   0 -13   2   36.97    4.05
   0 -13  -2   31.47    4.04
   1 -13   2    2.35    1.78
  -1 -13  -2    1.22    1.87
  -1 -13   2    4.79    2.15
   1 -13  -2    4.09    1.91
   2 -13   2   49.07    4.52
  -2 -13  -2   43.93    4.87
  -2 -13   2   43.82    4.77
   2 -13  -2   37.17    4.32
   3 -13   2    8.58    2.06
  -3 -13  -2    8.72    2.53
   3 -13  -2   11.88    2.33
  -3 -13   2   11.11    2.70
   4 -13   2   12.86    3.13
  -4 -13  -2   17.28    3.23
   4 -13   2   17.53    2.54
   4 -13  -2   17.24    2.63
  -4 -13   2   25.42    3.73
  -5 -13  -2    9.38    2.73
   5 -13   2    2.64    1.49
   5 -13   2   -2.08    2.11
   5 -13  -2    2.60    2.75
   5 -13  -2    4.02    1.62
  -5 -13   2    5.53    2.55
   6 -13   2   22.66    2.76
  -6 -13  -2   30.76    4.46
  -6 -13   2   38.41    4.77
   6 -13  -2   33.32    3.21
   6  13   2   37.62    4.38
   7  13  -2    0.91    1.60
  -7 -13  -2    4.79    2.73
   7  13   2    3.47    2.06
  -7 -13   2    6.89    2.87
   8  13  -2    1.07    1.82
  -8 -13  -2    9.48    3.20
  -8 -13   2   23.23    3.84
   8  13   2    1.21    1.93
  -9 -13  -2   14.21    3.78
  -9 -13   2   15.09    3.97
 -10 -13  -2   24.31    4.64
 -10 -13   2   20.57    4.61
   0 -14  -2   14.16    2.81
   0 -14   2   15.50    2.93
   1 -14   2   10.86    2.61
  -1 -14  -2   11.28    2.78
   1 -14  -2   19.12    3.00
  -1 -14   2   16.56    3.10
  -2 -14  -2    2.43    2.25
   2 -14   2    6.00    2.08
   2 -14  -2    3.50    1.90
  -2 -14   2    7.78    2.56
  -3 -14  -2   12.53    3.05
   3 -14   2   12.14    2.42
   3 -14  -2   13.28    2.54
  -3 -14   2   10.74    2.90
   4 -14   2    2.93    1.79
  -4 -14  -2    3.67    2.37
   4 -14  -2    2.88    1.80
  -4 -14   2    5.87    2.57
  -5 -14  -2    8.98    2.73
   5 -14   2    6.10    1.79
   5 -14  -2    6.36    1.95
  -5 -14   2    6.66    2.78
  -6 -14  -2    1.25    2.57
   6 -14   2    0.16    1.08
   6  14   2    0.30    2.36
   6 -14  -2    0.74    1.49
  -6 -14   2    3.49    2.57
  -7 -14  -2   19.60    4.13
  -7 -14   2   22.28    4.24
   8  14  -2    1.30    2.29
  -8 -14  -2   16.87    3.89
  -8 -14   2   17.79    3.81
  -9 -14  -2    5.55    3.51
   9  14   2   -3.71    3.21
  -9 -14   2   11.49    3.67
   0 -15   2   20.65    3.51
   0 -15  -2   16.96    3.24
  -1 -15  -2   17.35    3.26
   1 -15   2   13.16    2.97
  -1 -15   2   18.10    3.33
   1 -15  -2   18.96    3.27
  -2 -15  -2   18.30    3.55
   2 -15   2   17.63    3.05
  -2 -15   2   17.31    3.34
   2 -15  -2   19.39    3.22
  -3 -15  -2   10.56    3.10
   3 -15   2    7.91    2.37
  -3 -15   2    8.40    2.89
   3 -15  -2    7.21    2.30
   4 -15   2   21.06    3.14
  -4 -15  -2   21.72    3.91
  -4 -15   2   25.21    4.08
   4 -15  -2   21.07    3.10
  -5 -15  -2    7.84    3.00
   5 -15   2    9.77    2.23
   5 -15  -2    5.58    2.07
  -5 -15   2    9.86    3.06
  -6 -15  -2   21.85    4.04
   6 -15  -2   13.89    2.54
   6  15   2   23.86    4.12
  -6 -15   2   21.05    4.16
   7  15  -2    3.31    2.70
  -7 -15  -2   15.61    3.88
  -7 -15   2    9.46    3.57
   7  15   2    1.95    2.72
  -8 -15  -2    0.96    3.53
   8  15   2    1.13    3.07
  -8 -15   2   13.62    4.08
   0 -16   2   -0.68    2.29
   0 -16  -2    3.25    2.35
   1 -16   2   14.36    3.20
  -1 -16  -2   12.23    3.19
   1 -16  -2   13.87    3.12
  -1 -16   2   16.95    3.48
   2 -16   2   10.55    2.86
  -2 -16  -2    6.30    2.98
   2 -16  -2    7.24    2.70
  -2 -16   2   10.67    3.37
   3 -16   2    1.29    2.31
  -3 -16  -2    1.19    2.68
  -3 -16   2    0.02    2.40
   3 -16  -2    0.50    2.15
  -4 -16  -2    9.84    3.17
   4 -16   2    8.66    2.67
   4 -16  -2   10.81    2.70
  -4 -16   2    9.14    3.32
   5 -16   2   -0.24    2.09
  -5 -16  -2   -1.84    2.68
   5  16   2    7.18    3.44
   5 -16  -2   -0.28    2.16
  -5 -16   2    0.51    2.69
   6  16  -2   -5.28    2.77
  -6 -16  -2   -2.25    3.08
   6  16   2   -2.16    2.94
  -6 -16   2    4.03    3.24
   0 -17  -2   -0.96    2.50
   0 -17   2    0.77    2.73
  -1 -17  -2    4.78    2.82
   1 -17   2    2.49    2.69
   1 -17  -2    1.59    2.66
  -1 -17   2    4.60    2.99
   2 -17   2    9.14    3.06
  -2 -17  -2    9.88    3.56
  -2 -17   2   15.66    3.68
   2 -17  -2   15.10    3.27
   3 -17   2    9.56    3.00
  -3 -17  -2   14.08    3.61
  -3 -17   2   12.78    3.68
   3 -17  -2   10.19    2.98
   0   0  -3    0.21    0.16
   0   0   3    0.09    0.14
   0   0   3    0.20    0.16
   0   0  -3   -0.02    0.12
   1   0  -3    8.67    0.78
  -1   0   3    7.97    0.70
   1   0   3   10.78    0.84
  -1   0   3    8.69    0.80
  -1   0  -3    7.94    0.79
   2   0  -3   71.35    5.04
  -2   0  -3   70.79    5.09
  -2   0   3   74.48    5.08
   2   0   3   68.32    5.08
  -3   0   3  780.41   55.57
  -3   0  -3  854.36   55.63
   3   0   3  808.60   55.60
  -4   0   3   29.93    2.37
   4   0   3   33.04    2.44
  -4   0  -3   28.22    2.41
  -4   0   3   29.20    2.18
   4   0  -3   29.41    2.22
  -5   0   3    2.02    0.62
  -5   0  -3    3.77    0.76
   5   0   3    2.08    0.62
   5   0  -3    3.46    0.43
  -5   0   3    2.61    0.48
  -6   0  -3    0.51    0.26
   6   0   3    0.78    0.58
  -6   0  -3    0.26    0.60
  -6   0   3    0.93    0.41
  -6   0   3    0.98    0.61
  -7   0  -3    5.20    1.07
  -7   0  -3    3.82    0.58
  -7   0   3    4.97    0.76
  -7   0   3    4.51    0.96
  -8   0   3   17.46    1.67
  -8   0   3   17.99    2.00
  -8   0  -3   17.30    2.07
  -8   0  -3   17.66    1.56
  -9   0  -3   16.35    1.58
  -9   0   3   16.31    1.68
  -9   0  -3   16.38    2.13
  -9   0   3   17.56    2.13
 -10   0  -3   -0.06    0.67
 -10   0   3    0.41    1.02
 -10   0   3    0.92    0.71
 -10   0  -3   -0.37    1.07
 -11   0  -3   16.56    1.94
 -11   0   3   17.55    2.48
 -11   0  -3   15.45    2.37
 -11   0   3   17.70    1.75
 -12   0  -3    4.48    1.24
 -12   0   3    5.25    1.72
 -12   0  -3    4.80    1.82
 -13   0  -3   -1.08    1.20
 -13   0   3    0.00    1.61
 -14   0   3    1.09    1.92
 -14   0  -3   -0.52    1.50
 -15   0   3    2.57    2.50
   0  -1  -3   14.98    1.14
   0   1  -3   14.52    1.13
   0   1  -3   14.41    1.12
   0  -1   3   12.64    1.10
   0  -1   3   13.93    1.13
  -1  -1  -3  489.52   34.55
  -1   1  -3  504.35   34.46
   1   1   3  523.36   34.57
  -3  -1  -3   24.44    2.08
   3   1  -3   23.68    2.01
  -3   1   3   22.17    2.04
   3  -1   3   22.90    2.08
   3   1   3   29.31    2.14
   3  -1  -3   30.98    2.04
  -3   1  -3   28.32    2.16
  -3  -1   3   28.78    2.12
   4   1  -3  210.72   16.30
   4  -1   3  215.00   16.43
  -4  -1  -3  229.53   16.43
  -4  -1  -3  214.61   16.24
  -4   1   3  214.18   16.39
  -4   1  -3  267.20   16.55
   4  -1  -3  253.05   16.28
  -4  -1   3  258.02   16.47
   4  -1  -3  254.16   16.27
   4   1   3  257.43   16.47
  -5  -1  -3  145.04   11.27
   5   1  -3  146.35   11.10
  -5   1   3  144.23   11.25
  -5  -1   3  167.30   11.00
  -5   1  -3  171.43   11.42
  -5  -1   3  166.53   11.33
   5   1   3  172.38   11.33
   5  -1  -3  171.36   10.99
  -6  -1  -3  178.98   13.45
  -6   1   3  177.60   13.54
  -6  -1  -3  185.70   13.67
  -6   1   3  176.31   13.63
  -6  -1   3  208.05   13.74
   6   1   3  205.51   13.69
  -6  -1   3  213.12   13.38
  -6   1  -3  215.02   13.83
  -7  -1  -3   27.57    2.16
  -7  -1  -3   29.80    2.48
  -7   1   3   27.40    2.42
  -7   1   3   28.54    2.32
  -7  -1   3   27.57    2.49
  -7   1  -3   30.21    2.61
  -7  -1   3   23.83    2.00
  -7   1  -3   24.65    1.94
   7   1   3   26.65    2.38
  -8   1   3   43.65    3.31
  -8  -1  -3   45.49    3.03
  -8  -1  -3   46.66    3.33
  -8   1  -3   32.37    2.75
  -8  -1   3   34.19    2.76
  -8   1  -3   34.72    3.33
  -8  -1   3   32.37    3.23
  -9   1   3   15.75    1.85
  -9  -1  -3   16.30    1.70
  -9   1   3   17.69    2.12
  -9  -1  -3   15.36    1.95
  -9  -1   3   16.22    1.36
  -9   1  -3   16.41    2.20
  -9   1  -3   15.71    1.50
  -9  -1   3   16.16    2.10
 -10   1   3   44.98    3.71
 -10  -1  -3   44.36    3.61
 -10  -1  -3   45.53    3.90
 -10   1   3   42.97    3.92
 -10   1  -3   46.62    4.18
 -10  -1   3   41.99    4.00
 -10   1  -3   44.86    3.47
 -11  -1  -3    0.95    1.24
 -11  -1  -3    0.22    0.95
 -11   1   3    0.59    1.24
 -11   1   3    2.15    1.11
 -11   1  -3    2.78    0.89
 -11  -1   3    4.12    1.55
 -11   1  -3    5.87    1.83
 -12   1   3   75.48    6.32
 -12  -1  -3   71.25    5.96
 -12   1   3   66.90    5.80
 -12  -1  -3   66.52    6.10
 -12  -1   3   88.04    6.62
 -12   1  -3   85.92    5.89
 -12   1  -3   83.54    6.63
 -13   1   3    3.40    1.09
 -13   1   3    4.42    1.83
 -13  -1  -3    2.52    1.51
 -13  -1   3    2.48    1.90
 -13   1  -3    4.85    1.43
 -14  -1  -3   20.80    2.99
 -14   1   3   22.77    3.27
 -14  -1   3   22.25    3.50
 -14   1  -3   23.87    2.74
 -15   1   3    3.62    2.39
 -15  -1   3    3.89    2.74
   0  -2   3  145.91   10.13
   0   2  -3  143.47   10.11
   0   2  -3  149.17   10.12
   0  -2  -3  144.85   10.16
   1   2  -3  364.58   25.17
   1  -2   3  359.24   25.10
  -1  -2  -3  359.65   25.17
  -1   2  -3  366.45   25.19
  -1  -2   3  372.38   25.20
  -1   2  -3  381.42   25.11
   1  -2  -3  366.84   25.18
   1  -2  -3  365.66   25.18
   2   2  -3  117.53    8.50
  -2  -2  -3  113.47    8.47
  -2   2   3  114.20    8.48
  -2   2  -3  127.75    8.57
   2  -2  -3  121.42    8.48
  -2  -2   3  125.62    8.56
   2  -2  -3  117.75    8.49
  -2   2  -3  129.36    8.37
   2   2   3  123.75    8.53
  -3  -2  -3    9.85    1.01
   3   2  -3    8.71    1.03
  -3   2   3    8.93    1.05
   3   2  -3    9.46    0.75
  -3  -2  -3   10.28    1.05
  -3  -2   3   11.87    1.17
  -3   2  -3   10.88    1.16
   3  -2  -3   11.99    1.02
   3   2   3   11.64    1.11
   3  -2  -3   11.83    1.04
  -4   2   3   15.39    1.45
   4   2  -3   14.77    1.37
  -4  -2  -3   15.12    1.43
  -4  -2  -3   14.35    1.36
   4  -2  -3   14.88    1.27
   4  -2  -3   14.98    1.26
  -4  -2   3   14.44    1.52
  -4   2  -3   15.78    1.56
   4   2   3   16.62    1.49
  -5  -2  -3   58.76    4.14
  -5   2   3   57.15    4.14
  -5  -2  -3   53.29    4.04
   5   2  -3   58.27    4.03
   5   2   3   51.64    4.13
  -5   2  -3   50.93    4.23
  -5  -2   3   50.84    4.18
   5  -2  -3   54.26    3.79
   6   2  -3   57.25    4.11
  -6  -2  -3   56.07    4.22
  -6   2   3   53.81    4.31
  -6  -2  -3   54.87    4.28
  -6   2  -3   55.89    4.48
   6   2   3   61.13    4.35
  -6   2  -3   58.36    3.90
  -6   2  -3   55.11    3.89
  -6  -2   3   54.75    4.40
  -7   2   3    8.41    1.21
  -7  -2  -3    9.52    1.12
  -7  -2  -3    9.32    1.19
  -7   2   3    7.03    1.15
  -7  -2   3    6.76    1.26
  -7   2  -3    6.16    1.35
  -7   2  -3    5.15    0.71
  -7   2  -3    6.49    0.68
   7   2   3    6.20    1.08
  -8   2   3   53.71    4.24
  -8  -2  -3   56.38    4.20
  -8   2   3   57.09    4.27
  -8  -2  -3   55.50    4.10
  -8   2  -3   48.06    4.38
   8   2   3   48.27    4.11
  -8   2  -3   50.55    3.79
  -8  -2   3   49.76    4.33
  -9  -2  -3   13.15    1.71
  -9   2   3   15.26    1.87
  -9   2   3   13.27    1.87
  -9  -2  -3   12.66    1.64
  -9   2  -3   12.57    1.37
  -9  -2   3   13.00    1.91
  -9   2  -3   15.43    2.12
 -10   2   3    9.20    1.63
 -10   2   3   10.25    1.72
 -10  -2  -3    8.65    1.48
 -10  -2  -3    9.00    1.54
 -10  -2   3   10.86    1.91
 -10   2  -3   12.66    1.39
 -10   2  -3   12.50    2.20
 -11  -2  -3    2.92    1.23
 -11   2   3    5.22    1.52
 -11   2   3    4.78    1.42
 -11   2  -3    4.38    1.03
 -11  -2   3    4.27    1.57
 -11   2  -3    3.23    1.86
 -12  -2  -3    3.44    1.49
 -12   2   3    2.06    1.52
 -12   2   3    3.41    1.66
 -12  -2   3    3.17    1.84
 -12   2  -3    4.64    1.20
 -13   2   3    0.90    1.51
 -13  -2  -3    3.18    1.62
 -13   2  -3    2.16    1.23
 -13  -2   3    1.17    1.86
 -14   2   3    8.84    2.38
 -14  -2  -3    8.81    2.24
 -14  -2   3    7.18    2.70
 -14   2  -3    8.87    1.82
 -15  -2   3    5.46    3.03
   0  -3  -3   63.00    4.45
   0  -3   3   59.36    4.40
   0   3   3   59.50    4.44
   0   3  -3   59.23    4.39
  -1   3   3  435.98   30.52
   1   3  -3  416.79   30.48
   1  -3   3  426.25   30.41
  -1  -3  -3  420.49   30.50
  -1  -3   3  470.39   30.54
  -1   3  -3  457.67   30.44
   1  -3  -3  453.36   30.50
   1   3   3  473.22   30.53
  -2  -3  -3   40.67    3.82
   2  -3  -3   54.23    3.85
  -2   3  -3   53.74    3.76
  -2  -3   3   56.83    3.96
   2  -3  -3   54.25    3.88
  -2   3  -3   52.06    3.91
  -3  -3  -3   63.90    4.79
  -3   3   3   62.53    4.75
   3   3  -3   62.24    4.77
   3  -3  -3   65.90    4.70
   3   3   3   63.69    4.78
  -3   3  -3   65.20    4.87
  -3   3  -3   66.95    4.62
   3  -3  -3   64.70    4.74
  -3  -3   3   67.46    4.87
   4   3  -3   47.33    3.71
   4   3  -3   48.30    3.42
  -4  -3  -3   45.42    3.71
  -4   3   3   45.96    3.69
  -4   3  -3   48.68    3.86
  -4   3  -3   50.90    3.51
   4   3   3   47.71    3.73
  -4  -3   3   49.76    3.84
   4  -3  -3   51.14    3.63
   4  -3  -3   49.89    3.57
  -5  -3  -3  266.46   17.61
  -5   3   3  280.00   17.62
   5   3  -3  273.74   17.56
  -5   3  -3  252.16   17.33
   5  -3  -3  244.69   17.31
   5  -3  -3  239.05   17.28
   5   3   3  241.46   17.59
  -5   3  -3  248.75   17.75
  -5   3  -3  244.94   17.33
  -5  -3   3  236.78   17.67
  -6  -3  -3  108.95    8.46
  -6   3   3  112.12    8.48
   6   3  -3  110.92    8.35
  -6   3  -3  117.97    8.21
  -6   3  -3  125.83    8.76
   6   3   3  125.80    8.54
  -6   3  -3  124.01    8.21
  -6  -3   3  118.67    8.64
  -7   3   3  120.80    8.21
  -7   3   3  117.98    8.30
  -7  -3  -3  119.38    8.19
   7   3  -3  125.39    7.95
  -7  -3   3  106.07    8.31
  -7   3  -3  102.94    8.37
  -7   3  -3  105.06    7.87
   7   3   3   98.63    8.11
  -8   3   3   15.73    1.88
  -8   3   3   17.04    2.06
  -8  -3  -3   14.53    1.81
  -8  -3   3   15.38    2.06
   8   3   3   13.98    1.75
  -8   3  -3   12.98    2.11
  -8   3  -3   15.62    1.44
  -9   3   3  120.61    8.81
  -9   3   3  126.97    8.71
  -9  -3  -3  120.20    8.64
  -9  -3   3  110.09    8.86
  -9   3  -3  110.50    8.96
  -9   3  -3  118.49    8.31
   9   3   3  111.90    8.50
 -10   3   3    9.92    1.76
 -10   3   3    7.12    1.78
 -10   3  -3   13.85    1.51
 -10   3  -3   13.02    2.37
 -10  -3   3   13.81    2.16
 -11   3   3    8.49    2.05
 -11   3   3   10.12    1.89
 -11  -3  -3    7.91    1.74
 -11   3  -3   13.97    1.63
 -11  -3   3   15.31    2.46
 -12  -3  -3    3.22    1.53
 -12   3   3    5.36    1.97
 -12   3   3    1.77    1.57
 -12  -3   3    1.66    1.82
 -12   3  -3    5.74    1.22
 -13  -3  -3   22.57    2.93
 -13   3   3   17.28    2.75
 -13   3  -3   15.84    2.16
 -13  -3   3   15.42    3.03
 -14   3   3    7.01    2.22
 -14  -3  -3    5.91    2.30
 -14  -3   3    5.75    2.62
 -15  -3   3    9.18    3.53
   0   4  -3   95.13    6.82
   0  -4  -3   94.39    6.85
   0  -4   3   94.65    6.81
   0   4   3   93.85    6.87
  -1  -4  -3   85.22    6.02
   1   4  -3   81.89    5.97
   1  -4   3   84.00    5.90
  -1   4   3   82.63    6.02
  -1  -4   3   78.59    5.97
  -1   4  -3   82.54    5.91
   1  -4  -3   78.06    5.95
   1   4   3   80.25    5.99
  -2  -4  -3  286.29   19.28
   2   4  -3  296.59   19.27
  -2   4   3  267.55   19.25
   2  -4   3  286.51   19.09
  -2  -4   3  265.11   19.25
   2   4   3  266.04   19.22
   2  -4  -3  279.61   19.24
  -2   4  -3  275.08   19.14
   2  -4  -3  268.91   19.18
   3   4  -3   18.26    1.95
   3  -4   3   19.83    1.66
  -3   4   3   20.10    1.99
   3  -4   3   21.37    1.67
  -3  -4  -3   19.87    1.99
  -3   4  -3   23.11    1.84
   3  -4  -3   21.91    1.93
   3   4   3   21.92    1.96
   3  -4  -3   24.23    1.90
  -3  -4   3   23.09    2.08
  -4  -4  -3   54.67    4.42
   4   4  -3   46.84    4.32
   4   4   3   64.40    4.43
  -4  -4   3   59.66    4.52
   4  -4  -3   61.81    4.32
  -4   4  -3   54.57    4.49
  -4   4  -3   57.86    4.22
   4  -4  -3   58.07    4.21
   5   4  -3    7.71    1.17
   5   4  -3    8.60    0.83
  -5  -4  -3    8.18    1.28
  -5   4   3    7.88    1.16
  -5   4  -3    7.69    1.43
   5   4   3    8.64    1.24
  -5   4  -3    8.46    1.04
   5  -4  -3    8.15    0.87
  -5  -4   3    8.06    1.33
   5  -4  -3    7.60    0.95
  -6  -4  -3    1.78    0.90
  -6   4   3    1.10    0.73
   6   4  -3    1.51    0.72
   6   4  -3    1.84    0.28
  -6   4  -3    1.57    1.05
  -6   4  -3    2.20    0.64
   6   4   3    0.90    0.71
  -6  -4   3    2.16    1.04
  -7  -4  -3   17.59    2.19
  -7   4   3   15.55    2.04
   7   4  -3   19.49    1.93
  -7  -4   3   22.86    2.44
  -7   4  -3   22.93    1.93
  -7   4  -3   24.22    2.63
   7   4   3   24.72    2.22
  -8   4   3   26.55    2.52
  -8   4   3   21.60    2.67
   8   4  -3   23.26    2.03
  -8  -4  -3   21.58    2.50
  -8  -4   3   25.05    2.77
  -8   4  -3   24.24    2.19
   8   4   3   29.21    2.46
  -8   4  -3   26.06    2.98
  -9   4   3   12.52    2.05
  -9  -4  -3   10.75    1.79
  -9   4   3   11.09    1.73
  -9   4  -3   10.59    2.23
   9   4   3    9.17    1.48
  -9  -4   3   10.65    1.95
 -10   4   3    3.63    1.30
 -10   4   3    4.69    1.83
 -10  -4  -3    3.86    1.37
  10   4   3    3.08    1.07
 -10  -4   3    4.13    1.71
 -11  -4  -3    7.93    1.80
 -11   4   3    3.84    2.11
 -11   4   3    8.60    1.78
 -11  -4   3    6.35    2.02
 -12  -4  -3   15.19    2.48
 -12   4   3   19.73    2.60
 -12  -4   3   14.59    2.83
 -13   4   3    4.57    1.91
 -13  -4  -3    5.38    2.14
 -13  -4   3    4.79    2.49
 -14  -4  -3    0.86    2.24
 -14   4   3    2.17    2.13
 -14  -4   3    3.57    2.61
 -15  -4   3    3.34    3.23
   0   5  -3    1.86    0.72
   0  -5   3    1.78    0.65
   0  -5  -3    2.66    0.82
   0   5   3    1.94    0.75
   1  -5   3  292.35   20.70
  -1   5   3  289.48   20.83
   1   5  -3  296.32   20.80
  -1  -5  -3  287.22   20.80
   1  -5  -3  299.14   20.77
   1   5   3  311.89   20.86
  -1   5  -3  308.43   20.77
  -1  -5   3  304.48   20.80
  -2  -5  -3   84.66    5.88
  -2   5   3   81.29    5.87
   2  -5   3   78.36    5.63
   2   5  -3   77.52    5.83
  -2   5  -3   80.14    5.74
   2  -5  -3   74.33    5.70
  -2  -5   3   73.65    5.79
   2   5   3   71.41    5.77
   2  -5  -3   74.02    5.79
   3  -5   3  251.27   17.13
   3   5  -3  245.89   17.39
  -3   5   3  232.05   17.38
  -3  -5  -3  245.96   17.41
  -3   5  -3  250.44   17.28
   3  -5  -3  248.23   17.25
  -3  -5   3  241.98   17.42
   3  -5  -3  253.89   17.37
   3   5   3  259.32   17.38
   4  -5   3   67.80    4.51
  -4  -5  -3   63.88    5.03
  -4   5   3   59.84    5.00
   4   5  -3   62.39    4.97
   4  -5  -3   66.89    4.78
   4  -5  -3   62.73    4.88
   4   5   3   66.78    4.96
  -4  -5   3   65.34    5.09
  -4   5  -3   61.27    4.83
  -5  -5  -3   83.27    6.57
   5   5  -3   88.93    6.52
   5   5  -3   89.03    6.19
   5  -5  -3   86.32    6.18
   5   5   3   95.68    6.53
  -5   5  -3   81.59    6.33
   5  -5  -3   84.58    6.29
  -5   5  -3   85.00    6.68
  -5  -5   3   86.02    6.66
   6   5  -3   35.09    3.19
  -6  -5  -3   35.29    3.34
   6   5  -3   35.04    2.80
  -6   5  -3   41.16    3.61
   6   5   3   38.68    3.24
  -6   5  -3   37.43    3.10
  -6  -5   3   39.17    3.49
   6  -5  -3   38.81    2.67
  -7  -5  -3   45.67    3.98
   7   5  -3   44.30    3.71
  -7   5  -3   46.77    3.70
  -7   5  -3   43.88    4.26
  -7  -5   3   45.51    4.11
   7   5   3   46.64    3.82
   8   5  -3   10.94    1.43
  -8   5   3    9.62    1.60
  -8  -5  -3   11.94    1.86
  -8   5   3   10.06    1.97
   8   5   3   14.18    1.78
  -8  -5   3   16.56    2.29
  -8   5  -3   11.18    1.58
  -8   5  -3   13.32    2.31
  -9   5   3   91.06    8.15
  -9  -5  -3  105.84    8.07
  -9   5   3  107.71    7.90
  -9  -5   3  102.64    8.23
   9   5   3  111.30    7.78
 -10   5   3   13.18    1.95
 -10  -5  -3   10.33    1.98
 -10  -5   3   13.53    2.46
  10   5   3   10.05    1.59
 -11   5   3   96.72    7.13
 -11  -5  -3   86.14    7.23
 -11  -5   3   82.52    7.49
 -12  -5  -3   -0.07    1.68
 -12  -5   3    1.99    2.09
 -13  -5  -3   11.46    2.58
 -13  -5   3    9.68    2.81
 -14  -5  -3    1.10    2.52
 -14  -5   3   -2.22    2.55
 -15  -5   3    1.85    3.63
   0   6  -3    2.89    0.93
   0   6   3    2.31    0.95
   0  -6   3    3.44    0.94
   0  -6  -3    3.09    0.87
  -1   6   3    5.58    1.17
  -1  -6  -3    4.24    1.07
   1  -6   3    6.46    1.12
   1   6  -3    4.87    1.17
  -1   6  -3    8.01    1.28
   1   6   3    7.77    1.32
   1  -6  -3    8.24    1.25
  -1  -6   3    8.23    1.25
  -2   6   3   53.46    4.55
   2   6  -3   51.18    4.50
   2  -6   3   53.19    4.33
  -2  -6  -3   53.00    4.52
   2  -6  -3   58.93    4.46
  -2   6  -3   59.47    4.52
  -2  -6   3   64.01    4.64
   2   6   3   63.44    4.62
  -3   6   3    7.95    1.38
  -3  -6  -3    5.92    1.25
   3  -6   3    6.64    0.98
   3   6  -3    8.74    1.46
  -3  -6   3    5.97    1.25
   3   6   3    7.71    1.29
   3  -6  -3    7.60    1.17
   3  -6  -3    8.63    1.33
  -3   6  -3    7.13    1.26
   4  -6   3   86.10    5.85
  -4   6   3   83.28    6.33
   4   6  -3   83.52    6.26
   4  -6   3   88.10    5.91
  -4  -6  -3   84.67    6.34
   4  -6  -3   79.85    6.16
   4  -6  -3   76.55    5.96
  -4   6  -3   71.49    6.08
  -4  -6   3   75.60    6.29
   4   6   3   83.01    6.21
  -5  -6  -3    5.26    1.37
   5   6  -3    4.92    1.32
  -5   6  -3    8.30    1.34
   5   6   3    6.55    1.30
  -5  -6   3    7.30    1.52
   5  -6  -3    8.17    1.02
   5  -6  -3    8.02    1.21
  -5   6  -3    6.68    1.50
   6   6  -3    0.20    0.50
  -6  -6  -3    0.34    0.98
   6   6  -3   -0.41    0.84
   6  -6  -3    1.32    0.55
   6  -6  -3    1.32    0.48
  -6  -6   3    2.91    1.33
  -6   6  -3    2.28    0.96
   6   6   3    1.61    0.91
  -6   6  -3    1.28    1.24
   7   6  -3    8.59    1.03
   7   6  -3   10.51    1.58
  -7  -6  -3    9.66    1.79
  -7  -6   3    5.77    1.73
  -7   6  -3    6.81    1.88
   7   6   3    7.53    1.45
  -7   6  -3    7.39    1.39
  -8  -6  -3   40.82    3.85
   8   6  -3   38.86    3.35
  -8  -6   3   39.06    3.95
   8   6   3   38.81    3.48
  -8   6  -3   35.64    3.45
  -9  -6  -3   14.79    2.40
   9   6   3   16.21    2.06
  -9  -6   3   16.08    2.64
 -10  -6  -3   -0.62    1.37
  10   6   3    2.28    1.06
 -10  -6   3    0.87    1.64
 -11  -6  -3   -0.26    1.54
 -11  -6   3    0.50    1.90
 -12  -6  -3    9.59    2.42
 -12  -6   3    9.14    2.66
 -13  -6  -3    0.46    2.03
 -13  -6   3   -0.63    2.52
 -14  -6  -3   -1.14    2.56
 -14  -6   3   -2.42    2.75
   0  -7   3  298.73   21.02
   0  -7  -3  309.88   21.09
   0   7   3  298.33   21.17
   0   7  -3  292.62   21.09
   1   7  -3  152.04   10.69
   1  -7   3  152.09   10.52
  -1  -7  -3  155.30   10.69
  -1   7   3  154.20   10.75
   1  -7  -3  140.47   10.54
  -1  -7   3  142.78   10.59
   1   7   3  136.61   10.65
  -1   7  -3  131.96   10.56
   2   7  -3  100.40    7.77
  -2   7   3  103.07    7.83
   2  -7   3  106.74    7.56
  -2  -7  -3  106.45    7.81
   2   7   3   98.29    7.77
  -2   7  -3  103.13    7.73
  -2  -7   3  103.95    7.75
   2  -7  -3   99.08    7.61
   3   7  -3   50.49    4.19
  -3   7   3   53.43    4.25
  -3  -7  -3   50.15    4.17
   3  -7   3   50.27    3.82
   3   7   3   49.04    4.14
   3  -7  -3   43.08    4.09
  -3  -7   3   45.94    4.16
   3  -7  -3   46.40    3.89
  -3   7  -3   44.79    4.04
   4   7  -3   81.97    6.56
   4  -7   3   81.62    6.23
  -4  -7  -3   76.18    6.57
   4  -7   3   87.69    6.16
  -4   7   3   77.59    6.59
   4  -7  -3   90.26    6.30
  -4   7  -3   85.33    6.50
   4   7   3   88.08    6.57
  -4  -7   3   83.99    6.65
   4  -7  -3   88.17    6.55
   5  -7   3   94.36    7.25
  -5  -7  -3   97.37    7.96
   5   7  -3   99.46    7.96
   5  -7  -3  110.79    7.60
   5  -7  -3  107.10    7.81
  -5   7  -3  107.12    8.09
   5   7   3  110.36    7.92
  -5  -7   3  105.34    8.13
  -5   7  -3  115.25    7.95
  -6  -7  -3  101.28    7.79
   6   7  -3  100.44    7.27
   6   7  -3  105.57    7.69
   6   7   3  100.07    7.58
   6  -7  -3  100.34    7.26
  -6  -7   3   98.26    7.88
  -6   7  -3   96.45    7.57
   6  -7  -3   97.03    7.09
   7   7  -3   27.42    2.45
   7   7  -3   24.00    2.92
  -7  -7  -3   26.98    3.16
  -7   7  -3   33.67    3.06
  -7  -7   3   33.44    3.50
   7   7   3   31.99    2.95
   8   7  -3   25.65    2.82
  -8  -7  -3   24.66    3.20
   8   7  -3   27.97    2.02
  -8  -7   3   26.33    3.40
   8   7   3   23.14    2.73
  -8   7  -3   21.79    2.86
  -9  -7  -3   18.69    2.73
  -9   7  -3   11.31    2.17
  -9  -7   3   16.88    2.78
   9   7   3   14.42    2.02
 -10  -7  -3   22.33    3.20
 -10  -7   3   25.03    3.54
 -11  -7  -3   13.08    2.76
 -11  -7   3   18.17    3.31
 -12  -7  -3   30.06    3.86
 -12  -7   3   19.27    3.72
 -13  -7  -3    8.44    2.79
 -13  -7   3   13.57    3.60
 -14  -7  -3    2.73    2.99
 -14  -7   3    4.75    3.30
   0   8   3   56.08    4.87
   0   8  -3   58.05    4.87
   0  -8  -3   56.55    4.69
   0  -8   3   55.97    4.68
   1  -8   3   25.84    2.59
  -1  -8  -3   26.91    2.77
   1   8  -3   24.85    2.77
  -1   8   3   25.00    2.89
   1   8   3   26.81    2.87
  -1   8  -3   26.72    2.84
   1  -8  -3   28.61    2.71
  -1  -8   3   19.64    2.60
  -2   8   3   14.30    2.30
   2  -8   3   18.34    2.08
  -2  -8  -3   19.39    2.37
   2   8  -3   17.33    2.33
   2   8   3   22.81    2.49
   2  -8  -3   16.18    2.11
  -2   8  -3   19.24    2.50
  -2  -8   3   21.92    2.35
   3  -8   3   12.53    1.68
  -3  -8  -3   11.67    1.99
  -3   8   3   17.30    2.35
   3   8  -3   13.47    2.14
  -3   8  -3   14.09    2.09
   3  -8  -3   13.60    2.07
   3  -8  -3   12.17    1.77
  -3  -8   3   12.84    2.02
   3   8   3   12.31    2.03
  -4  -8  -3   19.38    2.40
   4   8  -3   19.77    2.51
   4  -8   3   17.70    2.01
  -4   8   3   17.69    2.53
   4  -8   3   17.59    1.81
  -4  -8   3   14.53    2.35
   4  -8  -3   18.39    2.39
   4  -8  -3   15.45    1.93
   4   8   3   14.23    2.19
  -4   8  -3   13.70    2.09
   5  -8   3    2.78    0.75
  -5  -8  -3    3.56    1.46
   5   8  -3    2.34    1.32
  -5   8   3    3.23    1.54
   5  -8   3    2.69    0.80
   5   8   3    4.43    1.34
   5  -8  -3    5.20    1.09
   5  -8  -3    2.99    1.22
  -5  -8   3    5.65    1.62
  -5   8  -3    7.55    1.65
   6   8  -3   29.37    3.19
   6   8  -3   26.99    2.65
  -6  -8  -3   29.24    3.30
  -6  -8   3   29.22    3.45
   6  -8  -3   27.44    2.43
   6   8   3   31.51    3.07
   6  -8  -3   27.62    2.68
  -6   8  -3   28.05    3.14
  -7  -8  -3   27.94    3.42
   7   8  -3   26.40    3.13
   7   8  -3   26.08    2.52
  -7   8  -3   27.39    3.15
  -7  -8   3   30.11    3.54
   7   8   3   26.65    2.96
   8   8  -3   15.87    1.72
   8   8  -3   15.48    2.30
  -8  -8  -3   15.22    2.64
   8   8   3   18.08    2.37
  -8  -8   3   17.46    2.87
  -9  -8  -3   10.64    2.37
   9   8   3    6.40    1.55
  -9  -8   3    6.76    2.19
 -10  -8  -3    8.30    2.33
 -10  -8   3    5.51    2.45
 -11  -8  -3    2.27    1.94
 -11  -8   3   -0.09    2.24
  11   8   3    0.21    0.97
 -12  -8  -3    1.98    2.40
 -12  -8   3    1.28    2.66
 -13  -8  -3    9.91    3.18
 -13  -8   3   10.30    3.61
   0   9  -3   69.88    5.92
   0  -9  -3   71.11    5.75
   0   9   3   71.48    6.05
   0  -9   3   71.07    5.77
  -1   9   3   14.62    2.41
  -1  -9  -3   17.19    2.28
   1  -9   3   15.01    2.07
   1   9  -3   14.19    2.29
   1  -9  -3   13.52    2.06
  -1   9  -3   16.63    2.42
  -1  -9   3   13.01    2.07
   1   9   3   16.01    2.45
   2  -9   3  202.92   16.55
  -2  -9  -3  231.94   16.86
   2   9  -3  224.40   16.94
  -2   9   3  228.51   17.02
   2  -9  -3  244.24   16.72
   2   9   3  252.71   17.07
  -2  -9   3  247.08   16.94
  -2   9  -3  244.95   16.99
   3   9  -3    1.95    1.51
   3  -9   3    1.87    0.96
  -3  -9  -3    0.34    1.17
   3  -9  -3    1.79    1.09
  -3  -9   3    1.89    1.32
   3  -9  -3    0.10    1.33
   3   9   3    0.72    1.32
  -3   9  -3   -0.05    1.28
  -4  -9  -3  187.69   12.24
   4   9  -3  187.77   12.35
   4  -9   3  189.07   11.92
   4  -9   3  185.20   11.67
   4   9   3  135.99   11.97
  -4  -9   3  140.09   12.05
   4  -9  -3  140.93   11.97
   4  -9  -3  153.71   11.69
  -4   9  -3  139.28   12.26
   5  -9   3   11.40    1.53
   5  -9   3   11.96    1.46
  -5  -9  -3    9.06    2.09
   5   9  -3   11.54    2.23
  -5  -9   3    7.60    2.05
   5  -9  -3   12.13    2.01
   5  -9  -3    8.50    1.44
   6   9  -3  128.23    9.31
  -6  -9  -3  138.78    9.49
   6  -9  -3  110.49    8.50
   6  -9  -3  104.14    8.74
  -6  -9   3  118.48    9.43
   6   9   3  119.18    9.07
   7   9  -3    6.09    1.90
  -7  -9  -3    8.04    2.21
   7   9  -3    8.77    1.44
  -7  -9   3    9.05    2.28
   7  -9  -3    6.84    0.89
   7   9   3    5.17    1.67
  -8  -9  -3   46.47    4.82
   8   9  -3   32.01    4.25
  -8  -9   3   51.57    5.08
   8   9   3   48.34    4.20
  -9  -9  -3    3.17    2.10
  -9  -9   3    0.83    1.98
   9   9   3    0.60    1.08
 -10  -9  -3   38.19    4.57
 -10  -9   3   29.75    4.50
 -11  -9  -3    3.56    2.18
 -11  -9   3   -1.43    2.26
  11   9   3   -1.09    1.18
 -12  -9  -3   23.88    4.00
 -12  -9   3   18.18    4.13
 -13  -9  -3    4.34    3.00
 -13  -9   3    2.02    3.37
   0 -10   3   11.27    2.04
   0 -10  -3   10.78    2.05
   1 -10   3   16.04    2.21
  -1 -10  -3   18.07    2.43
  -1 -10   3   13.94    2.27
   1 -10  -3   11.03    2.06
  -2 -10  -3    4.14    1.58
   2 -10   3    3.96    1.30
  -2 -10   3    5.83    1.68
   2 -10  -3    5.58    1.49
  -3 -10  -3   63.85    5.65
   3 -10   3   64.55    5.27
  -3 -10   3   64.09    5.75
   3 -10  -3   69.84    5.45
   3 -10  -3   63.90    5.86
  -4 -10  -3    6.98    2.05
   4 -10   3   11.22    1.91
   4 -10   3    9.05    1.53
   4 -10  -3    8.25    1.64
  -4 -10   3    8.64    2.09
   4 -10  -3    9.60    2.15
  -5 -10  -3   22.02    3.15
   5 -10   3   24.28    2.36
   5 -10   3   25.11    2.64
   5 -10  -3   19.24    2.89
  -5 -10   3   22.51    3.26
   5 -10  -3   21.71    2.46
  -6 -10  -3    5.90    2.07
   6 -10  -3    3.79    1.10
  -6 -10   3    3.98    2.07
   6  10   3    5.58    1.68
   6 -10  -3    2.49    1.41
   7  10  -3   12.74    1.87
  -7 -10  -3   14.10    2.70
   7  10   3    9.46    2.11
   7 -10  -3   10.94    1.32
  -7 -10   3    8.69    2.46
  -8 -10  -3    0.20    1.84
   8  10  -3   -0.39    0.82
   8  10   3   -0.33    1.40
  -8 -10   3    2.58    2.16
   9  10  -3   -0.97    0.74
  -9 -10  -3    2.60    2.25
   9  10  -3    0.83    0.72
  -9 -10   3    3.69    2.47
   9  10   3    1.61    1.27
 -10 -10  -3    8.71    2.77
  10  10   3    1.58    1.43
 -10 -10   3    5.57    2.80
 -11 -10  -3   30.09    4.40
 -11 -10   3   27.79    4.58
 -12 -10  -3    0.54    2.78
 -12 -10   3    1.26    3.20
   0 -11   3   54.43    5.02
   0 -11  -3   55.07    4.97
  -1 -11  -3   42.16    4.22
   1 -11   3   45.95    4.11
   1 -11  -3   37.20    4.06
  -1 -11   3   40.56    4.11
   2 -11   3  129.69    8.85
  -2 -11  -3  127.74    9.13
  -2 -11   3   99.92    8.95
   2 -11  -3   99.80    8.72
   3 -11   3   38.52    3.71
  -3 -11  -3   42.28    4.17
   3 -11  -3   36.54    4.53
  -3 -11   3   43.79    4.37
   3 -11  -3   33.94    3.74
   4 -11   3   43.89    4.00
   4 -11   3   39.34    4.35
  -4 -11  -3   54.73    4.90
   4 -11  -3   45.59    4.13
  -4 -11   3   45.85    4.69
  -5 -11  -3   22.00    3.48
   5 -11   3   19.51    2.57
   5 -11   3   16.66    2.36
   5 -11  -3   25.03    2.65
   5 -11  -3   34.17    3.72
  -5 -11   3   26.02    3.58
   6 -11   3   21.40    1.96
  -6 -11  -3   15.41    3.21
   6  11   3   33.85    3.59
   6 -11  -3   26.84    2.61
  -6 -11   3   33.44    4.06
  -7 -11  -3   39.57    4.90
  -7 -11   3   41.56    5.13
   7 -11  -3   47.71    3.57
   7  11   3   47.30    4.67
  -8 -11  -3   34.65    4.60
   8  11   3   27.12    3.62
  -8 -11   3   37.84    4.83
  -9 -11  -3   21.87    3.77
  -9 -11   3   10.50    3.23
 -10 -11  -3   18.14    3.74
 -10 -11   3   13.70    3.84
 -11 -11  -3    9.97    3.47
 -11 -11   3   13.40    4.05
 -12 -11  -3   13.19    3.91
 -12 -11   3    8.52    4.05
   0 -12   3   18.16    2.78
   0 -12  -3   16.52    2.73
   1 -12   3    9.44    2.17
  -1 -12  -3   10.78    2.36
  -1 -12   3   11.13    2.44
   1 -12  -3    9.05    2.20
  -2 -12  -3    6.97    2.24
   2 -12   3    7.43    1.84
  -2 -12   3   10.22    2.34
   2 -12  -3    8.43    1.97
   3 -12   3    2.69    1.45
  -3 -12  -3    4.56    1.96
   3 -12  -3    4.28    1.69
  -3 -12   3    5.14    2.11
   4 -12   3   10.43    2.31
  -4 -12  -3   11.34    2.63
   4 -12   3    7.70    1.80
  -4 -12   3    7.70    2.32
   4 -12  -3    9.98    3.23
   4 -12  -3    8.32    1.84
  -5 -12  -3    1.84    1.99
   5 -12   3   -0.73    1.46
   5 -12   3    0.16    1.13
  -5 -12   3    1.33    2.07
   5 -12  -3    0.41    1.28
   5 -12  -3    6.26    2.44
  -6 -12  -3    2.43    2.16
   6 -12   3    2.05    0.84
  -6 -12   3    0.67    2.07
   6 -12  -3    2.61    1.23
   6  12   3    2.13    1.89
   6 -12  -3    0.50    1.95
  -7 -12  -3    4.55    2.43
   7  12  -3   -0.25    1.24
  -7 -12   3    6.30    2.55
   7 -12  -3    4.48    1.05
   7  12   3    2.48    1.90
   8  12  -3   -1.34    1.34
  -8 -12  -3    8.68    2.95
  -8 -12   3    4.86    2.68
   8  12   3    2.06    1.57
  -9 -12  -3    9.92    3.00
   9  12  -3    0.62    1.58
  -9 -12   3    9.83    3.11
   9  12   3    2.65    1.86
 -10 -12  -3    2.94    2.86
  10  12   3    1.51    2.15
 -10 -12   3    2.43    3.18
 -11 -12  -3    5.36    3.43
 -11 -12   3    9.90    3.97
   0 -13   3   14.16    2.71
   0 -13  -3   10.97    2.63
   1 -13   3   58.80    5.56
  -1 -13  -3   56.00    5.77
   1 -13  -3   66.02    5.69
  -1 -13   3   59.37    5.76
   2 -13   3    1.42    1.68
  -2 -13  -3    2.87    2.16
  -2 -13   3    5.21    2.24
   2 -13  -3    2.51    1.76
   3 -13   3   37.47    4.11
  -3 -13  -3   35.04    4.54
   3 -13  -3   46.76    4.38
  -3 -13   3   49.38    4.99
   4 -13   3    2.01    2.36
  -4 -13  -3    2.01    2.15
   4 -13   3    1.73    1.50
   4 -13  -3    1.23    1.57
  -4 -13   3    1.67    2.15
   5 -13   3   72.18    5.66
  -5 -13  -3   70.51    6.80
   5 -13  -3   64.43    5.73
  -5 -13   3   64.42    6.66
  -6 -13  -3   23.29    3.85
  -6 -13   3   21.21    3.78
   6 -13  -3   16.86    2.40
   6  13   3   26.67    3.70
  -7 -13   3   37.83    5.01
   7  13   3   29.64    4.19
  -8 -13  -3    6.83    2.92
   8  13  -3    1.75    1.79
   8  13   3    0.75    1.90
  -8 -13   3    4.01    2.80
  -9 -13  -3   16.89    4.08
  -9 -13   3   22.44    4.36
 -10 -13  -3    0.47    3.24
 -10 -13   3    2.24    3.30
   0 -14   3   -1.84    1.82
   0 -14  -3    1.02    1.99
   1 -14   3    2.17    1.85
  -1 -14  -3    2.95    2.12
   1 -14  -3    2.63    1.99
  -1 -14   3    0.73    1.90
  -2 -14  -3   10.35    2.64
   2 -14   3    5.10    2.08
  -2 -14   3    2.10    2.08
   2 -14  -3    1.91    1.94
  -3 -14  -3    5.46    2.52
   3 -14   3    4.06    1.96
   3 -14  -3    3.02    1.86
  -3 -14   3    4.08    2.35
   4 -14   3    5.88    1.87
  -4 -14  -3    2.63    2.43
  -4 -14   3    5.13    2.48
   4 -14  -3    5.47    1.88
   5 -14   3    2.45    1.57
  -5 -14  -3    3.85    2.29
   5 -14  -3    1.76    1.63
  -5 -14   3    2.23    2.44
   6 -14   3   -0.51    1.00
  -6 -14  -3    1.20    2.42
   6 -14  -3    1.04    1.55
  -6 -14   3    2.69    2.57
   6  14   3    1.55    2.34
   7  14  -3   -0.12    1.98
  -7 -14  -3    3.09    2.88
   7  14   3   -1.27    1.98
   7 -14  -3   -0.62    1.06
  -7 -14   3    5.47    3.02
   8  14  -3    0.71    2.27
  -8 -14  -3    8.86    3.35
  -8 -14   3    1.37    2.95
   8  14   3    0.10    2.31
  -9 -14  -3    4.49    3.47
   9  14   3   -2.05    2.84
  -9 -14   3    4.86    3.73
   0 -15  -3   13.10    2.85
   0 -15   3   12.49    2.91
   1 -15   3   16.16    3.11
  -1 -15  -3   15.50    3.13
  -1 -15   3   20.80    3.43
   1 -15  -3   19.82    3.32
  -2 -15  -3    7.90    2.79
   2 -15   3    4.63    2.31
  -2 -15   3    4.54    2.49
   2 -15  -3    6.13    2.35
   3 -15   3   43.49    4.79
  -3 -15  -3   52.94    5.50
   3 -15  -3   41.55    4.75
  -3 -15   3   32.98    4.97
   4 -15   3    0.53    1.82
  -4 -15  -3    2.20    2.55
  -4 -15   3    5.22    2.54
   4 -15  -3    3.14    2.07
  -5 -15  -3   10.26    3.24
   5 -15   3   12.76    2.27
   5 -15  -3    5.11    2.07
   5  15   3    5.18    3.08
  -5 -15   3    9.07    3.08
  -6 -15  -3   25.71    4.49
   6  15   3   30.96    4.68
   6 -15  -3   24.01    3.22
  -6 -15   3   35.61    4.93
  -7 -15  -3   11.52    3.66
   7  15  -3   -3.84    2.47
   7  15   3   -4.41    2.65
  -7 -15   3   13.16    3.66
  -8 -15  -3    2.75    3.34
  -8 -15   3    6.26    3.63
   8  15   3   -0.61    3.06
   0 -16  -3   -0.52    2.08
   0 -16   3   -2.10    2.18
   1 -16   3   -0.99    2.31
  -1 -16  -3    2.19    2.38
   1 -16  -3    1.44    2.31
  -1 -16   3   -1.29    2.28
   2 -16   3    2.55    2.44
  -2 -16  -3    3.19    2.80
   2 -16  -3    3.13    2.51
  -2 -16   3    4.60    2.77
   3 -16   3    2.70    2.27
  -3 -16  -3   -1.05    2.44
  -3 -16   3    4.67    2.81
   3 -16  -3    2.46    2.22
  -4 -16  -3   10.42    3.30
   4 -16   3    8.92    2.59
   4 -16  -3    9.11    2.63
  -4 -16   3    8.87    3.38
  -5 -16  -3    4.58    3.05
   5 -16   3    1.71    2.10
   5  16   3    2.31    3.08
   5 -16  -3   -0.80    2.09
  -5 -16   3    0.39    2.67
   6  16  -3   -0.72    2.85
  -6 -16  -3    2.60    2.94
   6 -16  -3   -0.01    2.32
   6  16   3    2.76    3.08
  -6 -16   3    1.23    3.02
   0 -17   3   47.41    5.71
   0 -17  -3   39.92    5.42
   1 -17   3    9.29    3.14
  -1 -17  -3    8.93    3.29
  -1 -17   3    3.99    2.95
   1 -17  -3    4.66    2.85
   2 -17   3   12.13    3.20
  -2 -17  -3   16.28    3.69
   2 -17  -3    6.29    2.80
  -2 -17   3    2.47    3.07
   3 -17   3    0.25    2.57
  -3 -17  -3   -0.33    2.78
   3 -17  -3   -1.53    2.37
  -3 -17   3   -1.18    2.91
   0   0  -4    1.22    0.32
   0   0  -4    1.51    0.31
   0   0   4    1.23    0.31
   1   0  -4  112.24    7.94
   1   0  -4  113.99    7.87
   1   0   4  114.68    7.96
  -1   0   4  113.70    7.87
  -1   0  -4  115.01    7.84
  -1   0   4  113.59    7.96
  -1   0  -4  111.80    7.95
  -2   0   4   63.54    4.61
   2   0  -4   63.66    4.57
  -2   0  -4   64.44    4.61
   2   0   4   62.61    4.62
   3   0   4  114.79    8.40
  -3   0  -4  116.13    8.40
   3   0  -4  120.17    8.31
  -3   0   4  123.14    8.40
   4   0  -4  297.21   20.41
   4   0   4  288.62   20.54
  -4   0   4  295.09   20.54
  -4   0  -4  306.56   20.59
  -5   0   4   44.03    3.29
  -5   0   4   41.34    2.99
   5   0  -4   43.50    3.04
  -5   0  -4   33.35    3.23
   5   0   4   42.56    3.30
   6   0   4    6.61    1.12
  -6   0  -4    8.55    1.28
  -6   0   4    5.70    1.05
   6   0  -4    7.40    0.74
  -6   0   4    8.95    0.85
  -7   0  -4   23.36    1.82
  -7   0   4   23.27    2.33
  -7   0   4   24.07    1.96
   7   0   4   25.82    2.33
  -7   0  -4   24.19    2.40
  -8   0   4    2.35    1.00
  -8   0   4    3.13    0.66
  -8   0  -4    2.89    0.57
  -8   0  -4    4.21    1.13
  -9   0  -4   13.71    1.33
  -9   0   4   12.88    1.85
  -9   0   4   11.93    1.35
  -9   0  -4   11.64    1.88
 -10   0   4   43.76    3.96
 -10   0  -4   40.70    3.31
 -10   0  -4   41.80    3.97
 -10   0   4   43.30    3.24
 -11   0   4    0.31    0.51
 -11   0  -4    0.51    0.77
 -11   0  -4   -0.41    1.43
 -11   0   4    0.47    1.35
 -12   0   4    1.36    1.55
 -12   0  -4    1.70    1.00
 -12   0  -4   -0.54    1.80
 -13   0   4   25.50    3.43
 -13   0  -4   25.17    2.81
 -14   0   4    0.88    2.06
 -14   0  -4    0.65    1.48
 -15   0   4    0.88    2.57
   0  -1   4   17.31    1.53
   0   1  -4   19.76    1.55
   0  -1  -4   22.03    1.58
   0  -1   4   19.49    1.57
   0   1   4   22.24    1.61
   0   1  -4   18.56    1.54
   1   1  -4  430.05   31.93
   1  -1   4  427.87   31.91
   1   1  -4  437.46   32.01
  -1   1   4  433.76   32.02
  -1  -1  -4  432.16   32.02
   1  -1   4  404.77   32.01
  -1   1  -4  523.37   32.08
  -1   1  -4  511.22   31.96
   1  -1  -4  518.45   32.06
  -1  -1   4  521.91   32.09
   1   1   4  511.56   32.08
  -3   1   4  574.61   37.94
  -3  -1  -4  581.02   37.95
   3  -1   4  565.58   37.95
   3   1  -4  586.89   37.88
  -3  -1   4  520.86   37.92
   3  -1  -4  540.65   37.86
  -3   1  -4  528.43   37.95
   3   1   4  529.44   37.93
  -4   1  -4    5.58    0.96
   4  -1  -4    6.53    0.78
  -4  -1   4    7.39    1.00
   4   1   4    6.44    0.94
  -5   1   4  317.17   20.92
   5   1  -4  316.42   20.74
   5  -1   4  304.17   20.92
  -5  -1  -4  324.12   20.94
  -5  -1  -4  308.14   20.65
   5   1   4  288.08   20.89
  -5   1  -4  286.97   20.95
   5  -1  -4  292.71   20.66
   5  -1  -4  287.88   20.65
  -5  -1   4  287.39   20.91
  -6  -1  -4   62.53    4.25
  -6  -1  -4   68.37    4.61
  -6   1   4   62.65    4.36
   6   1  -4   63.18    4.24
  -6   1   4   61.55    4.55
  -6   1  -4   54.32    4.59
  -6  -1   4   54.67    4.05
  -6  -1   4   51.48    4.51
   6   1   4   50.58    4.47
  -7  -1  -4  156.32   11.04
  -7  -1  -4  152.21   10.73
  -7   1   4  157.70   10.84
  -7   1   4  153.40   11.03
  -7   1  -4  140.29   11.07
   7   1   4  142.88   10.96
  -7  -1   4  174.98   10.54
  -7  -1   4  145.46   11.04
  -8   1   4   13.20    1.60
  -8  -1  -4   13.04    1.49
  -8  -1  -4   10.82    1.75
  -8   1   4   10.99    1.76
  -8   1  -4   17.98    2.09
  -8   1  -4   18.85    1.26
  -8  -1   4   16.51    2.02
   8   1   4   18.48    1.91
  -9  -1  -4   92.51    7.41
  -9  -1  -4   97.50    7.10
  -9   1   4   90.98    7.43
  -9   1  -4  103.62    6.94
  -9   1  -4   98.65    7.59
  -9  -1   4  106.84    7.61
 -10   1   4    5.16    1.15
 -10   1   4    6.10    1.54
 -10  -1  -4    6.85    1.16
 -10  -1  -4    7.84    1.55
 -10  -1   4    5.86    1.59
 -10   1  -4    6.99    0.95
 -10   1  -4    6.52    1.78
 -11  -1  -4   25.15    3.03
 -11  -1  -4   31.69    2.66
 -11   1   4   31.49    3.18
 -11   1   4   33.37    2.67
 -11   1  -4   22.31    2.34
 -11   1  -4   22.61    3.21
 -11  -1   4   20.45    3.02
 -12  -1  -4   11.68    2.23
 -12  -1  -4   14.57    1.91
 -12   1   4   14.97    1.68
 -12   1   4   14.24    2.41
 -12   1  -4   13.55    2.67
 -12   1  -4   12.24    1.61
 -12  -1   4    6.87    2.17
 -13  -1  -4   12.05    2.08
 -13   1   4   11.93    2.51
 -13  -1   4   19.78    2.94
 -13   1  -4   14.80    1.95
 -14   1   4   -0.51    2.07
 -14  -1  -4    3.51    1.71
 -14  -1   4    1.68    2.23
 -14   1  -4    2.49    1.52
 -15   1   4   13.00    2.96
 -15  -1   4    5.04    3.04
   0   2  -4    0.61    0.29
   0  -2   4    0.50    0.33
   0   2  -4    0.89    0.31
   1   2  -4  154.04   10.31
   1  -2   4  148.23   10.38
   1   2  -4  152.02   10.39
   1  -2   4  144.26   10.32
  -1   2  -4  147.63   10.41
  -1  -2   4  151.09   10.44
   1   2   4  148.13   10.42
  -1   2  -4  149.47   10.31
   1  -2  -4  145.26   10.40
   2  -2   4  234.12   17.74
  -2   2   4  251.79   17.75
   2   2  -4  248.39   17.57
   2   2  -4  246.25   17.73
  -2  -2   4  261.29   17.80
   2  -2  -4  268.13   17.77
  -2   2  -4  271.73   17.82
  -2   2  -4  275.11   17.60
   2   2   4  254.42   17.78
  -3   2   4   18.86    1.66
  -3  -2  -4   19.51    1.66
   3   2  -4   18.99    1.30
  -3  -2  -4   18.01    1.56
   3   2  -4   15.82    1.58
  -3   2  -4   17.97    1.36
  -3  -2   4   18.86    1.72
   3  -2  -4   22.47    1.66
   3   2   4   17.01    1.65
   3  -2  -4   17.12    1.56
  -3   2  -4   17.56    1.70
  -4   2   4   13.41    1.35
  -4  -2  -4   13.40    1.33
   4   2  -4   13.30    1.28
  -4  -2  -4   12.58    1.21
   4   2   4   10.54    1.34
  -4   2  -4   12.61    1.43
   4  -2  -4   13.07    1.22
  -4  -2   4   13.25    1.42
   4  -2  -4   10.73    1.16
  -5  -2  -4   25.88    2.14
  -5   2   4   26.80    2.16
  -5  -2  -4   27.30    2.02
   5   2  -4   26.14    2.02
  -5  -2   4   21.66    2.17
   5  -2  -4   22.72    1.84
   5  -2  -4   21.44    1.83
   5   2   4   19.28    2.09
  -5   2  -4   22.07    2.21
   6   2  -4    3.52    0.68
  -6   2   4    3.43    0.85
  -6  -2  -4    3.25    0.73
  -6  -2  -4    2.83    0.77
  -6   2  -4    3.32    1.02
  -6  -2   4    4.53    1.04
   6   2   4    3.37    0.89
  -7   2   4   36.17    3.15
  -7   2   4   32.60    3.02
   7   2  -4   36.11    2.76
  -7  -2  -4   36.42    3.11
  -7  -2  -4   34.49    2.94
  -7  -2   4   39.46    3.33
   7   2   4   41.34    3.17
  -7   2  -4   40.39    3.36
  -8   2   4    8.71    1.44
  -8  -2  -4   10.43    1.47
  -8  -2  -4    9.51    1.24
  -8   2   4    8.37    1.29
  -8   2  -4    7.07    1.60
  -8  -2   4    6.16    1.40
   8   2   4    8.15    1.37
  -8   2  -4    6.92    0.77
  -9   2   4    1.35    1.07
  -9  -2  -4    1.40    0.96
  -9  -2  -4    0.03    0.74
  -9   2   4    0.88    0.91
  -9   2  -4    2.41    1.37
  -9   2  -4    2.01    0.55
  -9  -2   4    1.47    1.19
   9   2   4    3.13    1.02
 -10   2   4    5.53    1.45
 -10  -2  -4    4.45    1.28
 -10   2   4    4.89    1.36
 -10  -2  -4    5.55    1.17
 -10  -2   4    4.73    1.60
 -10   2  -4    4.48    1.73
 -10   2  -4    6.10    0.92
 -11   2   4    0.27    1.29
 -11  -2  -4    0.28    1.02
 -11   2   4    1.53    1.19
 -11  -2   4    1.19    1.42
 -11   2  -4    0.87    0.75
 -11   2  -4   -2.70    1.81
 -12   2   4    7.83    1.69
 -12   2   4    4.94    1.77
 -12  -2  -4    6.17    1.52
 -12  -2   4    3.60    1.88
 -12   2  -4    2.90    1.04
 -13  -2  -4    5.05    1.72
 -13   2   4    3.70    1.87
 -13   2  -4    2.32    1.24
 -13  -2   4    3.31    2.21
 -14   2   4    3.11    2.15
 -14  -2  -4    1.69    1.85
 -14  -2   4    1.71    2.47
 -15   2   4    6.44    2.75
 -15  -2   4    3.24    2.98
   0   3  -4  533.70   35.37
   0   3  -4  509.00   35.35
   0  -3   4  512.05   35.39
   0  -3  -4  509.92   35.42
  -1  -3  -4  173.12   12.09
   1   3  -4  179.85   12.08
   1  -3   4  175.31   12.02
   1  -3  -4  163.71   12.08
  -1   3  -4  169.71   12.08
  -1  -3   4  180.84   12.12
  -1   3  -4  171.94   12.00
   1  -3  -4  166.74   12.07
  -2  -3  -4   95.69    7.34
   2  -3   4   99.09    7.19
   2   3  -4  102.21    7.37
   2  -3  -4  101.34    7.34
  -2   3  -4  109.47    7.24
   2   3   4  104.68    7.39
   2  -3  -4  110.79    7.40
  -2  -3   4  105.76    7.43
  -2   3  -4   97.58    7.39
  -3   3   4  174.98   12.81
   3   3  -4  175.93   12.82
  -3  -3  -4  173.74   12.81
   3  -3  -4  183.86   12.77
   3  -3  -4  182.42   12.82
  -3  -3   4  185.68   12.92
   3   3   4  184.24   12.87
  -3   3  -4  198.46   12.96
  -3   3  -4  189.35   12.64
  -4  -3  -4  241.47   17.07
  -4   3   4  248.34   17.10
   4   3  -4  252.49   17.08
   4   3  -4  251.36   16.74
   4  -3  -4  239.60   16.96
   4  -3  -4  245.07   17.02
  -4   3  -4  244.69   17.22
  -4  -3   4  248.79   17.20
  -4   3  -4  242.88   16.83
   4   3   4  238.26   17.12
  -5  -3  -4  131.47    8.91
   5   3  -4  134.49    8.89
  -5   3   4  134.85    8.95
   5  -3  -4  121.98    8.67
   5   3   4  125.32    8.96
  -5   3  -4  123.88    8.59
   5  -3  -4  117.39    8.70
  -5  -3   4  118.56    9.01
  -5   3  -4  109.04    9.02
  -6  -3  -4  146.69   11.85
  -6   3   4  149.95   11.91
   6   3  -4  147.80   11.78
  -6   3  -4  180.01   11.59
   6  -3  -4  167.25   11.48
  -6   3  -4  181.30   12.21
  -6   3  -4  178.17   11.59
  -6  -3   4  181.17   12.14
   6   3   4  183.73   12.02
   7   3  -4   59.45    4.10
  -7   3   4   57.09    4.36
  -7  -3  -4   52.37    4.26
   7   3   4   53.15    4.33
  -7  -3   4   49.75    4.45
  -7   3  -4   52.08    3.87
  -7   3  -4   55.91    3.90
  -7   3  -4   51.45    4.55
  -8   3   4  120.41    8.86
   8   3  -4  122.97    8.36
  -8  -3  -4  121.86    8.74
  -8   3   4  118.74    8.83
  -8   3  -4  120.15    8.38
  -8   3  -4  120.91    8.41
   8   3   4  113.79    8.75
  -8  -3   4  117.68    9.01
  -8   3  -4  120.92    9.14
  -9   3   4   14.69    2.15
  -9  -3  -4   15.83    2.07
  -9   3   4   14.40    2.12
  -9   3  -4   24.72    2.92
   9   3   4   20.38    2.16
  -9   3  -4   18.34    1.64
  -9  -3   4   20.99    2.61
 -10   3   4   71.15    5.54
 -10   3   4   66.20    5.53
 -10  -3  -4   70.06    5.37
 -10   3  -4   70.90    6.02
 -10  -3   4   60.78    5.72
  10   3   4   69.32    5.30
 -10   3  -4   63.72    4.93
 -11  -3  -4    9.79    1.90
 -11   3   4   12.97    2.21
 -11   3   4   13.99    2.19
 -11  -3   4   14.07    2.49
 -11   3  -4   16.51    1.67
 -12  -3  -4   21.44    2.84
 -12   3   4   25.49    3.11
 -12   3   4   24.17    3.07
 -12  -3   4   25.82    3.47
 -12   3  -4   24.84    2.39
 -13  -3  -4   10.49    2.19
 -13   3   4    9.79    2.25
 -13   3  -4    8.28    1.48
 -13  -3   4   11.48    2.78
 -14   3   4    6.87    2.26
 -14  -3  -4    6.79    2.23
 -14  -3   4   11.21    3.03
 -15  -3   4    1.84    3.14
   0   4  -4    0.68    0.51
   0  -4   4    0.58    0.47
   0  -4  -4    1.92    0.66
  -1  -4  -4   64.16    4.52
   1  -4   4   65.18    4.42
   1   4  -4   58.64    4.45
  -1   4  -4   55.45    4.37
   1  -4  -4   56.86    4.45
  -1  -4   4   54.35    4.45
   2   4  -4  105.40    7.63
   2  -4   4  102.27    7.47
  -2  -4  -4  110.84    7.68
  -2   4  -4  109.73    7.53
   2  -4  -4  103.13    7.60
  -2  -4   4  100.44    7.67
  -2   4  -4  106.25    7.66
   2  -4  -4  106.94    7.66
  -3  -4  -4   24.95    2.29
   3  -4   4   27.48    1.97
   3  -4   4   27.48    1.95
   3   4  -4   26.96    2.29
   3  -4  -4   25.32    2.26
  -3  -4   4   25.70    2.38
  -3   4  -4   25.34    2.11
   3   4   4   25.45    2.29
  -3   4  -4   20.63    2.27
   3  -4  -4   24.42    2.19
   4   4  -4   81.47    6.00
  -4   4   4   76.54    5.94
  -4  -4  -4   75.56    5.99
  -4  -4   4   81.60    6.12
   4  -4  -4   80.62    5.84
   4  -4  -4   89.45    5.98
  -4   4  -4   85.18    6.15
  -4   4  -4   78.77    5.77
   4   4   4   76.56    5.99
  -5   4   4   31.50    2.78
  -5  -4  -4   28.13    2.78
   5   4  -4   28.54    2.73
   5   4  -4   28.71    2.33
   5   4   4   34.29    2.85
  -5   4  -4   32.66    3.02
  -5   4  -4   34.80    2.54
  -5  -4   4   36.42    3.02
   5  -4  -4   36.30    2.55
   5  -4  -4   34.52    2.63
  -6   4   4    4.52    1.02
   6   4  -4    3.22    0.90
  -6  -4  -4    2.72    0.95
  -6   4  -4    3.39    1.21
   6   4   4    3.91    1.02
   6  -4  -4    3.88    0.52
   6  -4  -4    4.25    0.68
  -6  -4   4    5.46    1.23
  -6   4  -4    4.80    0.78
  -7  -4  -4   75.12    5.91
   7   4  -4   72.74    5.71
  -7   4   4   72.65    5.86
  -7   4  -4   74.41    6.21
   7   4   4   84.15    5.97
  -7  -4   4   79.85    6.16
  -7   4  -4   80.68    5.60
  -8   4   4   10.48    1.86
  -8   4   4   13.65    1.85
  -8  -4  -4   11.51    1.72
   8   4  -4   12.60    1.42
   8   4   4   12.59    1.72
  -8   4  -4   12.85    1.44
  -8   4  -4   13.43    2.24
  -8  -4   4   12.34    2.04
  -9   4   4    2.16    1.12
  -9  -4  -4    1.77    1.13
  -9   4   4    0.80    1.32
  -9  -4   4   -0.73    1.28
   9   4   4    0.82    0.95
  -9   4  -4    2.50    1.64
 -10  -4  -4    3.71    1.39
 -10   4   4    7.25    1.58
 -10   4   4    4.74    1.81
  10   4   4    4.99    1.27
 -10  -4   4    7.25    1.94
 -11   4   4   11.62    2.39
 -11  -4  -4    7.11    1.80
 -11   4   4    7.56    1.80
 -11  -4   4   11.13    2.39
 -12   4   4   20.58    2.78
 -12   4   4    8.76    3.07
 -12  -4  -4   19.52    2.72
 -12  -4   4   21.20    3.21
 -13   4   4    1.20    1.81
 -13  -4  -4   -1.54    1.69
 -13  -4   4    1.22    2.20
 -14   4   4    8.04    2.57
 -14  -4  -4    3.52    2.40
 -14  -4   4    6.57    3.10
 -15  -4   4    2.43    3.55
   0  -5  -4  345.95   24.33
   0   5  -4  351.64   24.28
   0   5   4  351.90   24.37
   0  -5   4  351.62   24.29
  -1   5   4    3.61    0.94
  -1  -5  -4    3.60    0.94
   1  -5   4    4.95    0.88
   1   5  -4    3.39    0.83
  -1  -5   4    3.84    0.92
   1  -5  -4    5.26    0.99
  -1   5  -4    4.92    0.92
   1   5   4    5.73    1.06
  -2   5   4  190.31   12.04
  -2  -5  -4  183.98   11.99
   2  -5   4  188.83   11.77
   2   5  -4  178.52   11.94
  -2  -5   4  157.18   11.91
   2   5   4  157.33   11.88
   2  -5  -4  145.40   11.78
   2  -5  -4  149.85   11.87
  -2   5  -4  155.30   11.76
   3   5  -4   31.72    2.99
  -3  -5  -4   33.27    3.04
   3  -5   4   32.99    2.71
  -3  -5   4   36.71    3.13
  -3   5  -4   37.33    2.87
  -3   5  -4   37.79    3.08
   3  -5  -4   35.46    2.91
   3  -5  -4   35.57    3.01
   4   5  -4   48.96    4.57
  -4  -5  -4   52.21    4.64
   4  -5  -4   62.38    4.48
   4   5   4   60.55    4.66
  -4  -5   4   65.77    4.82
   4  -5  -4   59.06    4.60
  -4   5  -4   62.15    4.48
  -4   5  -4   62.55    4.79
   5   5  -4   37.48    2.96
  -5  -5  -4   40.36    3.07
   5   5   4   29.98    2.87
   5  -5  -4   29.67    2.69
  -5   5  -4   29.00    2.99
  -5  -5   4   31.23    3.05
   5  -5  -4   31.48    2.58
  -5   5  -4   29.45    2.65
   6   5  -4  364.78   24.31
   6   5  -4  366.79   24.77
  -6  -5  -4  367.05   24.89
  -6   5  -4  349.29   24.57
   6  -5  -4  356.02   24.44
  -6  -5   4  361.65   25.00
   6  -5  -4  343.76   24.36
   6   5   4  346.69   24.78
  -6   5  -4  343.54   25.04
  -7  -5  -4   10.39    1.71
  -7   5   4   12.88    1.78
   7   5  -4   14.27    1.71
   7   5   4   13.10    1.78
  -7   5  -4   11.92    2.07
  -7  -5   4   11.72    1.95
  -7   5  -4   10.31    1.44
  -8   5   4  117.84    9.05
   8   5  -4  113.59    8.82
  -8  -5  -4  106.34    9.07
  -8   5  -4  130.83    8.88
  -8   5  -4  144.51    9.99
   8   5   4  124.54    9.08
  -8  -5   4  130.03    9.44
  -9  -5  -4    6.01    1.58
  -9   5   4    6.62    1.50
  -9   5   4    3.79    1.70
  -9   5  -4    5.93    1.22
  -9  -5   4    9.23    2.02
   9   5   4    6.15    1.37
 -10  -5  -4   56.98    5.04
 -10   5   4   53.53    5.79
 -10   5   4   60.29    4.97
 -10  -5   4   53.61    5.37
  10   5   4   58.09    4.69
 -11   5   4    9.18    2.00
 -11  -5  -4    9.45    2.06
 -11  -5   4   13.98    2.70
 -12   5   4    3.12    1.71
 -12  -5  -4    4.34    1.94
 -12  -5   4    2.58    1.97
 -13  -5  -4    7.58    2.24
 -13  -5   4    4.26    2.69
 -14  -5  -4   21.05    3.64
 -14  -5   4   23.46    4.15
   0   6   4   12.99    1.78
   0  -6   4   11.71    1.49
   0  -6  -4   11.55    1.62
   0   6  -4   11.82    1.50
  -1  -6  -4    2.45    0.95
  -1   6   4    2.04    0.93
   1  -6   4    2.85    0.83
   1   6  -4    1.45    0.84
  -1  -6   4    4.26    1.03
   1   6   4    5.10    1.09
   1  -6  -4    4.11    1.00
  -1   6  -4    3.90    0.99
   2   6  -4   24.01    2.35
   2  -6   4   22.24    2.11
  -2   6   4   24.05    2.43
  -2  -6  -4   22.70    2.33
   2  -6  -4   23.60    2.43
  -2   6  -4   23.53    2.25
   2  -6  -4   22.93    2.24
   2   6   4   20.99    2.30
  -2  -6   4   25.13    2.39
   3  -6   4   16.60    1.62
  -3   6   4   16.31    2.02
  -3  -6  -4   16.62    1.96
   3   6  -4   13.88    1.90
   3  -6  -4   16.55    1.76
  -3   6  -4   14.60    1.78
  -3  -6   4   17.71    2.04
   3  -6  -4   14.77    1.87
   4  -6   4   22.68    1.83
  -4  -6  -4   23.24    2.42
   4   6  -4   23.09    2.38
   4  -6   4   23.46    1.86
   4   6   4   20.49    2.26
  -4   6  -4   18.93    2.15
  -4   6  -4   21.78    2.41
   4  -6  -4   21.98    2.29
  -4  -6   4   19.98    2.44
   4  -6  -4   19.32    2.07
  -5  -6  -4   15.98    2.13
   5   6  -4   20.07    2.15
   5   6   4   16.25    1.97
   5  -6  -4   12.85    1.79
  -5   6  -4   19.41    2.40
   5  -6  -4   15.31    1.61
  -5  -6   4   15.67    2.20
  -5   6  -4   13.30    1.77
   6   6  -4   81.79    5.85
  -6  -6  -4   76.95    5.95
   6   6  -4   76.30    5.34
   6  -6  -4   70.69    5.44
  -6   6  -4   68.25    6.05
   6  -6  -4   71.47    5.32
  -6   6  -4   74.90    5.65
  -6  -6   4   65.26    5.94
   6   6   4   76.39    5.82
  -7  -6  -4    2.44    1.24
   7   6  -4    1.39    0.36
   7   6  -4    0.47    0.93
   7   6  -4    1.84    0.35
   7   6   4    0.68    0.93
  -7   6  -4   -0.65    0.83
  -7  -6   4   -1.22    1.08
   8   6  -4   44.69    3.60
  -8  -6  -4   42.62    3.94
  -8  -6   4   38.23    4.08
   8   6   4   38.52    3.66
  -8   6  -4   38.43    3.53
  -9  -6  -4    2.14    1.49
   9   6  -4    1.58    0.89
  -9   6  -4    1.48    1.12
  -9  -6   4   -0.19    1.46
   9   6   4    0.19    1.09
 -10  -6  -4   -0.47    1.36
  10   6   4    0.44    1.10
 -10  -6   4   -0.58    1.61
 -11  -6  -4    7.77    2.01
 -11  -6   4    6.11    2.36
 -12  -6  -4    5.06    2.11
 -12  -6   4    3.19    2.37
 -13  -6  -4    4.03    2.32
 -13  -6   4    6.03    2.91
 -14  -6  -4    2.97    2.66
 -14  -6   4    1.55    3.16
   0  -7  -4   75.66    5.72
   0  -7   4   71.83    5.64
   0   7  -4   70.78    5.73
   0   7   4   73.29    5.82
  -1  -7  -4   75.32    6.03
  -1   7   4   79.21    6.15
   1  -7   4   81.97    5.96
   1   7  -4   84.20    6.12
   1  -7  -4   75.28    5.99
   1   7   4   75.13    6.10
  -1  -7   4   72.57    5.99
  -1   7  -4   78.60    6.07
  -2   7   4  218.05   16.43
  -2  -7  -4  219.22   16.36
   2  -7   4  227.92   16.17
   2   7  -4  218.05   16.37
  -2   7  -4  246.60   16.38
   2  -7  -4  237.96   16.30
   2   7   4  241.86   16.46
  -2  -7   4  230.23   16.40
  -3   7   4  150.96   11.63
   3  -7   4  164.77   11.28
  -3  -7  -4  155.69   11.57
   3   7  -4  154.78   11.56
   3  -7  -4  160.38   11.62
   3  -7  -4  154.47   11.38
  -3   7  -4  160.19   11.49
  -3  -7   4  159.98   11.63
   3   7   4  165.11   11.60
   4  -7   4  145.19   10.02
  -4  -7  -4  146.19   10.47
   4   7  -4  148.62   10.44
   4  -7   4  150.32    9.96
   4  -7  -4  135.98   10.32
  -4  -7   4  135.43   10.43
   4  -7  -4  131.12   10.06
  -4   7  -4  129.42   10.20
  -5  -7  -4   90.33    8.02
   5   7  -4  101.17    8.04
   5  -7  -4  112.60    7.69
   5   7   4  106.93    8.02
   5  -7  -4  113.72    7.97
  -5  -7   4  105.74    8.23
  -5   7  -4  104.39    8.16
  -5   7  -4  107.43    7.93
   6  -7  -4   23.25    2.09
   6  -7  -4   22.12    2.29
  -6  -7   4   22.91    2.86
   6   7   4   22.87    2.62
  -6   7  -4   26.17    2.60
   7   7  -4   37.68    3.68
  -7  -7  -4   40.78    3.93
   7   7  -4   42.15    3.07
   7   7   4   35.30    3.61
  -7   7  -4   37.27    3.65
  -7  -7   4   41.81    4.09
  -8  -7  -4   18.12    2.86
   8   7   4   26.00    2.86
  -8   7  -4   27.03    2.83
  -8  -7   4   27.48    3.47
  -9  -7  -4   10.24    2.27
   9   7  -4    9.56    1.64
   9   7   4    8.70    1.77
  -9  -7   4    7.68    2.22
  -9   7  -4   10.59    1.91
 -10  -7  -4   27.85    3.61
 -10  -7   4   25.69    3.66
 -11  -7  -4   64.66    6.06
 -11  -7   4   67.16    6.56
 -12  -7  -4   13.89    3.00
 -12  -7   4   14.62    3.35
 -13  -7  -4    6.34    2.46
 -13  -7   4    8.58    3.18
 -14  -7  -4    9.84    3.23
 -14  -7   4    5.36    3.42
   0  -8   4   80.64    6.68
   0   8   4   91.38    6.96
   0   8  -4   93.08    6.91
   0  -8  -4   84.61    6.75
   1  -8   4   18.57    2.22
  -1  -8  -4   19.68    2.34
  -1   8   4   17.65    2.39
   1   8  -4   17.92    2.44
   1   8   4   17.97    2.50
  -1   8  -4   19.27    2.47
  -1  -8   4   19.57    2.30
   1  -8  -4   21.83    2.38
   2  -8   4    1.10    0.89
   2   8  -4    1.56    1.19
  -2  -8  -4    3.06    1.29
  -2   8   4    1.15    1.17
   2   8   4    0.16    1.09
   2  -8  -4    0.16    0.95
  -2   8  -4    0.59    1.06
  -2  -8   4    1.04    1.00
   3   8  -4   19.64    2.75
  -3  -8  -4   23.59    2.70
   3  -8   4   25.87    2.37
  -3   8   4   20.41    2.83
   3   8   4   26.11    2.71
   3  -8  -4   24.46    2.84
   3  -8  -4   25.10    2.50
  -3   8  -4   24.20    2.71
  -3  -8   4   22.15    2.75
  -4  -8  -4   24.34    2.95
   4  -8   4   23.42    2.41
   4  -8   4   22.14    2.25
   4   8  -4   21.77    2.80
   4  -8  -4   27.27    2.91
  -4  -8   4   25.72    2.89
  -4   8  -4   25.67    2.79
   4  -8  -4   24.99    2.47
   5   8  -4   14.00    2.30
  -5  -8  -4   12.26    2.16
   5  -8   4   11.87    1.30
   5  -8   4   10.75    1.28
   5  -8  -4   13.25    1.65
  -5   8  -4   13.18    2.00
  -5  -8   4   12.53    2.26
   5  -8  -4   14.55    2.00
   5   8   4   12.12    1.94
   6   8  -4    1.77    1.40
  -6  -8  -4    2.24    1.48
   6  -8  -4    1.99    0.81
   6  -8  -4    3.06    1.12
  -6  -8   4    3.58    1.62
   6   8   4    3.31    1.31
  -6   8  -4    1.51    1.31
   7   8  -4   42.05    3.68
  -7  -8  -4   39.14    3.83
   7   8  -4   34.57    2.86
   7  -8  -4   30.92    2.81
  -7   8  -4   29.24    3.45
   7   8   4   29.01    3.35
   7  -8  -4   34.83    2.56
  -7  -8   4   28.14    3.77
   8   8  -4    9.21    1.14
   8   8  -4    9.09    2.02
   8   8  -4   11.04    1.11
  -8  -8  -4   13.56    2.47
   8   8   4   11.20    1.99
  -8  -8   4   10.38    2.46
  -8   8  -4   10.66    2.15
  -9  -8  -4    3.26    1.95
   9   8  -4    1.72    1.45
   9   8   4    3.72    1.44
  -9  -8   4    4.08    2.05
 -10  -8  -4    1.02    1.89
  10   8   4   -0.62    1.02
 -10  -8   4    3.01    2.16
 -11  -8  -4    3.09    2.20
  11   8   4   -0.04    1.15
 -11  -8   4    7.21    2.82
 -12  -8  -4    5.77    2.69
 -12  -8   4   10.92    3.26
 -13  -8  -4    5.72    2.98
 -13  -8   4    6.26    3.38
   0  -9   4   31.03    3.02
   0   9   4   27.92    3.33
   0   9  -4   24.78    3.13
   0  -9  -4   29.42    3.08
  -1  -9  -4  162.34   11.88
  -1   9   4  150.03   12.00
   1   9  -4  157.43   12.00
   1  -9   4  152.98   11.70
   1   9   4  163.89   12.05
  -1  -9   4  165.37   11.89
   1  -9  -4  170.99   11.85
  -1   9  -4  162.12   11.95
  -2  -9  -4   21.22    2.76
   2   9  -4   19.15    2.70
   2  -9   4   17.61    2.24
  -2   9  -4   17.49    2.58
   2  -9  -4   19.19    2.38
  -2  -9   4   20.14    2.62
   2   9   4   17.48    2.61
   3  -9   4   75.17    5.80
  -3  -9  -4   76.14    6.19
   3   9  -4   82.98    6.36
   3  -9  -4   74.46    6.26
   3  -9  -4   73.10    5.88
  -3   9  -4   72.69    6.19
   3   9   4   72.32    6.25
  -3  -9   4   70.72    6.20
   4   9  -4    8.41    2.26
  -4  -9  -4    8.73    1.93
   4  -9   4    8.64    1.41
   4  -9   4    9.03    1.58
   4  -9  -4    7.23    1.44
  -4  -9   4    8.27    1.97
  -4   9  -4    9.93    3.04
   4  -9  -4   10.21    2.01
   5   9  -4  116.12   10.18
  -5  -9  -4  124.44    9.92
   5  -9   4  124.71    9.16
   5  -9   4  121.78    9.21
   5   9   4  131.74    9.84
   5  -9  -4  139.04    9.84
  -5  -9   4  147.17   10.20
  -6  -9  -4   24.23    3.23
   6   9  -4   24.98    3.24
   6   9   4   26.62    3.05
  -6  -9   4   27.12    3.50
   6  -9  -4   23.09    2.35
   6  -9  -4   23.03    2.82
  -7  -9  -4   78.09    6.28
   7   9  -4   71.85    6.07
   7   9  -4   80.53    5.40
   7  -9  -4   65.13    5.14
   7  -9  -4   69.28    5.02
   7   9   4   51.59    5.65
  -7  -9   4   66.23    6.19
   8   9  -4    8.85    2.32
   8   9  -4    8.38    1.21
  -8  -9  -4   13.78    2.57
   8   9   4    7.25    1.93
  -8  -9   4   10.14    2.56
   9   9  -4   26.66    3.55
   9   9   4   34.57    3.44
 -10  -9  -4    0.23    2.03
 -10  -9   4    1.82    2.36
  10   9   4    0.87    1.24
 -11  -9  -4   19.57    3.58
 -11  -9   4   30.80    4.54
 -12  -9  -4   10.91    3.19
 -12  -9   4    6.93    3.22
 -13  -9  -4    7.09    3.27
 -13  -9   4   11.43    3.96
   0 -10  -4   15.70    2.37
   0 -10   4   13.87    2.26
   1 -10   4    4.85    1.42
  -1 -10  -4    3.79    1.53
   1 -10  -4    6.59    1.65
  -1 -10   4    4.30    1.61
   2 -10   4   54.84    4.69
  -2 -10  -4   53.32    4.97
  -2 -10   4   56.83    5.07
   2 -10  -4   55.67    4.79
   3 -10   4   13.76    2.00
  -3 -10  -4   15.34    2.52
  -3 -10   4   14.46    2.52
   3 -10  -4   13.61    2.61
   3 -10  -4   12.92    2.05
   4 -10   4   49.37    3.99
  -4 -10  -4   51.33    4.57
   4 -10   4   48.52    4.26
   4 -10  -4   44.16    4.65
  -4 -10   4   40.20    4.56
   4 -10  -4   41.91    4.06
  -5 -10  -4    8.99    2.24
   5 -10   4    9.09    1.35
   5 -10   4    9.26    1.47
  -5 -10   4    8.43    2.27
   5 -10  -4    6.92    2.00
   5  10   4    6.65    1.83
   5 -10  -4    5.49    1.46
  -6 -10  -4    1.40    1.81
   6 -10  -4    2.61    1.59
   6  10   4    2.89    1.70
   6 -10  -4    1.09    0.98
  -6 -10   4    2.48    1.94
  -7 -10  -4    2.12    1.99
   7  10  -4    0.03    1.06
  -7 -10   4    2.57    2.03
   7  10   4    2.44    1.60
   7 -10  -4   -0.15    0.85
   7 -10  -4    1.71    0.82
   8  10  -4    0.90    0.82
   8  10  -4    1.78    1.07
  -8 -10  -4   -0.12    1.92
  -8 -10   4    2.69    2.21
   8  10   4    2.28    1.56
  -9 -10  -4   -1.17    2.04
   9  10  -4   -0.85    2.42
  -9 -10   4    1.49    2.24
   9  10   4    0.59    1.25
 -10 -10  -4   16.89    3.41
 -10 -10   4   17.98    3.70
 -11 -10  -4   -1.04    2.50
 -11 -10   4    0.27    2.65
  11  10   4    0.19    1.66
 -12 -10  -4   -2.66    2.65
 -12 -10   4   -1.93    3.14
   0 -11  -4    2.90    1.49
   0 -11   4   -0.42    1.19
  -1 -11  -4   60.42    5.49
   1 -11   4   54.93    5.26
   1 -11  -4   64.83    5.46
  -1 -11   4   65.12    5.56
   2 -11   4   53.89    4.58
  -2 -11  -4   56.41    4.89
   2 -11  -4   46.54    4.57
  -2 -11   4   44.47    4.83
   3 -11   4   43.90    3.88
  -3 -11  -4   40.81    4.35
   3 -11  -4   37.92    4.97
   3 -11  -4   39.77    3.99
  -3 -11   4   39.55    4.36
   4 -11   4   33.70    3.55
   4 -11   4   32.72    3.18
  -4 -11  -4   29.92    3.75
  -4 -11   4   28.61    3.71
   4 -11  -4   28.09    3.81
   4 -11  -4   28.26    3.21
   5 -11   4   41.54    3.39
  -5 -11  -4   49.69    4.54
   5 -11   4   34.67    3.55
  -5 -11   4   30.13    4.10
   5 -11  -4   32.90    3.44
   5 -11  -4   34.84    4.44
  -6 -11  -4   35.12    3.95
   6 -11  -4   12.66    2.74
  -6 -11   4   25.83    3.71
   6  11   4   23.34    3.26
   6 -11  -4   22.42    2.51
  -7 -11  -4   62.84    5.84
   7  11   4   59.27    5.41
  -7 -11   4   50.03    5.67
   7 -11  -4   55.29    4.38
  -8 -11  -4   21.16    3.79
   8  11   4   22.20    3.24
  -8 -11   4   22.93    3.94
  -9 -11  -4   32.67    4.69
 -10 -11  -4    6.36    2.78
 -10 -11   4    9.03    3.15
 -11 -11  -4    4.93    3.05
 -11 -11   4    0.06    3.18
 -12 -11  -4    2.16    3.34
 -12 -11   4    7.95    4.03
   0 -12  -4   16.48    2.75
   0 -12   4   17.76    2.76
   1 -12   4   14.86    2.46
  -1 -12  -4   14.63    2.56
   1 -12  -4   11.94    2.36
  -1 -12   4   12.93    2.62
  -2 -12  -4   10.20    2.26
   2 -12   4    7.91    2.00
  -2 -12   4    8.86    2.32
   2 -12  -4    9.99    2.19
   3 -12   4    4.82    1.62
  -3 -12  -4    4.46    1.97
  -3 -12   4    6.30    2.18
   3 -12  -4    9.42    2.08
   4 -12   4    4.06    1.52
   4 -12   4    4.00    1.93
  -4 -12  -4    4.11    2.06
  -4 -12   4    2.83    1.95
   4 -12  -4    3.77    1.52
   5 -12   4    1.54    1.16
   5 -12   4    0.81    1.43
  -5 -12  -4    6.30    2.31
  -5 -12   4    1.68    2.04
   5 -12  -4    4.58    2.61
   5 -12  -4    2.28    1.40
  -6 -12  -4   12.46    2.90
  -6 -12   4    4.97    2.42
   6 -12  -4    4.56    1.47
   6 -12  -4    1.88    2.12
   6  12   4    6.94    2.31
  -7 -12  -4   12.96    3.13
   7  12   4   11.29    2.54
   7 -12  -4   11.30    1.61
  -7 -12   4    9.80    3.14
  -8 -12  -4   10.64    3.04
   8  12  -4    0.04    1.35
  -8 -12   4    4.03    2.71
   8  12   4   -1.33    1.53
  -9 -12  -4    0.84    2.56
   9  12  -4    2.74    2.17
   9  12   4    2.22    1.88
  -9 -12   4    1.42    2.67
 -10 -12  -4    1.01    2.87
  10  12   4    1.39    2.17
 -10 -12   4    1.43    3.03
 -11 -12  -4   -0.74    3.09
 -11 -12   4    2.86    3.27
   0 -13   4   69.42    6.38
   0 -13  -4   71.42    6.42
  -1 -13  -4   10.41    2.56
   1 -13   4   13.17    2.49
   1 -13  -4   17.31    2.82
  -1 -13   4   11.64    2.62
   2 -13   4   49.57    4.38
   2 -13  -4   31.93    4.14
  -2 -13   4   36.11    4.45
  -3 -13  -4    8.68    2.56
   3 -13   4    9.53    2.13
  -3 -13   4   11.41    2.72
   3 -13  -4   10.86    2.25
  -4 -13  -4   52.23    5.31
   4 -13   4   45.58    4.56
  -4 -13   4   51.08    5.33
   4 -13  -4   49.23    4.65
   5 -13   4    0.22    1.85
   5 -13   4    2.16    1.41
  -5 -13  -4    4.60    2.51
   5 -13  -4    3.47    1.58
  -5 -13   4    1.24    2.13
  -6 -13  -4   35.28    4.92
   6  13   4   38.42    4.79
  -6 -13   4   38.57    5.07
   6 -13  -4   38.81    3.77
   7  13  -4   -1.78    1.50
  -7 -13  -4    3.16    2.70
  -7 -13   4    5.74    2.84
   7 -13  -4   -0.59    1.03
   7  13   4    1.28    2.27
  -8 -13  -4   18.89    4.15
  -8 -13   4   29.80    4.75
  -9 -13  -4   11.77    3.39
  -9 -13   4   10.64    3.75
 -10 -13  -4   23.15    4.48
 -10 -13   4   16.00    4.51
   0 -14  -4    5.12    2.34
   0 -14   4    5.06    2.21
   1 -14   4   13.36    2.76
  -1 -14  -4   15.98    3.08
  -1 -14   4    9.30    2.77
   1 -14  -4   11.48    2.62
  -2 -14  -4    8.48    2.68
   2 -14   4    6.09    2.16
  -2 -14   4    6.72    2.59
   2 -14  -4    9.88    2.45
  -3 -14  -4    4.50    2.39
   3 -14   4    4.02    1.97
  -3 -14   4    3.53    2.38
   3 -14  -4    2.93    1.90
  -4 -14  -4    9.31    2.80
   4 -14   4    8.74    2.16
   4 -14  -4    6.17    2.06
  -4 -14   4    9.63    3.06
  -5 -14  -4   18.24    3.60
   5 -14   4   15.14    2.40
  -5 -14   4   17.27    3.58
   5 -14  -4   16.31    2.61
   5  14   4   16.80    3.41
  -6 -14  -4    6.87    2.86
   6 -14  -4    4.84    1.75
  -6 -14   4    5.49    2.94
   6  14   4    2.63    2.46
   7  14   4    8.38    2.69
   8  14  -4    1.32    2.32
  -8 -14  -4    6.08    3.16
  -8 -14   4    3.26    3.21
   8  14   4    0.62    2.37
  -9 -14  -4    4.75    3.20
   9  14   4   -0.84    2.92
  -9 -14   4    1.31    3.33
   0 -15  -4   27.48    3.90
   0 -15   4   26.66    3.95
  -1 -15  -4    6.46    2.55
   1 -15   4   11.70    2.78
  -1 -15   4    9.20    2.82
   1 -15  -4   13.18    2.88
   2 -15   4   29.37    4.14
  -2 -15  -4   38.50    4.78
  -2 -15   4   32.21    4.56
   2 -15  -4   36.41    4.43
  -3 -15  -4    6.36    2.68
   3 -15   4    2.18    2.07
  -3 -15   4    2.56    2.55
   3 -15  -4    5.27    2.24
  -4 -15  -4   14.68    3.33
   4 -15   4   15.85    2.71
   4 -15  -4   13.26    2.67
  -4 -15   4   10.65    3.24
  -5 -15  -4   12.58    3.48
   5 -15   4   17.26    2.56
  -5 -15   4   11.23    3.37
   5  15   4    4.49    3.07
   5 -15  -4    9.69    2.37
  -6 -15  -4   34.74    4.97
  -6 -15   4   39.46    5.18
   6  15   4   28.27    4.60
   6 -15  -4   27.32    3.51
  -7 -15  -4    2.44    3.15
   7  15  -4   -0.88    2.70
   7  15   4    6.30    2.83
  -7 -15   4    5.14    3.45
  -8 -15  -4    6.33    3.44
  -8 -15   4   -1.00    3.36
   0 -16   4   15.14    3.32
   0 -16  -4   16.66    3.48
   1 -16   4   -0.53    2.26
  -1 -16  -4    3.83    2.76
  -1 -16   4    4.35    2.69
   1 -16  -4    2.05    2.46
   2 -16   4    1.67    2.30
  -2 -16  -4    1.83    2.50
  -2 -16   4    3.69    2.69
   2 -16  -4    4.07    2.46
   3 -16   4    6.75    2.61
  -3 -16  -4    8.54    2.93
   3 -16  -4    7.91    2.64
  -3 -16   4    8.03    3.24
  -4 -16  -4    5.05    2.84
   4 -16   4    3.51    2.34
  -4 -16   4    7.96    3.30
   4 -16  -4    3.44    2.31
   5 -16   4    1.55    2.06
  -5 -16  -4    2.97    2.84
   5  16   4    4.50    3.35
   5 -16  -4    1.60    2.22
  -5 -16   4    3.79    3.27
  -6 -16  -4    5.37    3.29
   6 -16  -4   -2.33    2.14
   6  16   4    4.15    3.65
  -6 -16   4    3.72    3.24
   0 -17  -4    0.90    2.63
   0 -17   4    4.85    3.06
  -1 -17  -4    4.85    3.04
   1 -17   4    9.05    3.20
   1 -17  -4    4.32    2.75
  -1 -17   4    6.08    3.24
   2 -17   4    4.04    2.71
  -2 -17  -4    4.07    3.08
   2 -17  -4    6.60    2.97
  -2 -17   4    6.27    3.20
  -3 -17  -4   24.47    4.53
   3 -17   4   23.01    3.90
  -3 -17   4   21.56    4.30
   3 -17  -4   17.00    3.53
   0   0   5    0.78    0.30
   0   0   5    0.22    0.25
   0   0  -5    0.40    0.27
   0   0  -5    0.22    0.27
   2   0   5   84.65    6.15
  -2   0   5   86.80    6.15
   2   0  -5   85.19    6.10
  -2   0  -5   84.82    6.14
   3   0   5    3.70    0.72
   3   0  -5    4.46    0.67
  -3   0   5    4.11    0.73
  -3   0  -5    2.84    0.66
  -4   0   5  108.73    7.90
   4   0  -5  106.45    7.76
  -4   0  -5  113.22    7.94
   4   0   5  111.53    7.92
   5   0  -5   32.16    2.50
  -5   0  -5   30.82    2.74
   5   0   5   32.65    2.76
  -5   0   5   32.59    2.74
   6   0   5    1.04    0.73
  -6   0  -5    2.06    0.83
  -6   0   5    0.91    0.36
   6   0  -5    1.31    0.44
  -6   0   5    1.01    0.68
  -7   0  -5  173.53   11.87
   7   0  -5  162.19   11.23
  -7   0   5  160.24   11.38
  -7   0   5  164.04   11.80
  -7   0  -5  165.49   11.28
   7   0   5  160.47   11.74
  -8   0   5   18.54    1.62
  -8   0   5   17.97    2.20
  -8   0  -5   19.34    2.29
  -8   0  -5   18.58    1.54
  -9   0  -5   19.91    2.47
  -9   0   5   18.34    1.66
  -9   0  -5   20.07    1.71
  -9   0   5   20.29    2.45
 -10   0   5    0.56    1.20
 -10   0   5    2.32    0.52
 -10   0  -5    1.66    0.68
 -10   0  -5    0.72    1.32
 -11   0  -5    9.04    2.02
 -11   0  -5   11.26    1.43
 -11   0   5   13.54    2.25
 -12   0  -5    8.44    1.41
 -12   0  -5   11.42    2.49
 -12   0   5    5.11    1.90
 -13   0   5    7.66    2.17
 -13   0  -5    4.35    1.35
 -14   0   5    0.64    2.19
 -14   0  -5   -0.54    1.45
 -15   0   5    7.19    3.00
   0  -1   5   88.17    6.16
   0  -1   5   88.27    6.14
   0   1   5   84.52    6.12
   0  -1  -5   85.72    6.14
   0   1   5   91.29    6.18
   0   1  -5   83.91    6.12
   0   1  -5   85.41    6.13
   1  -1   5  409.33   29.22
  -1   1   5  431.57   29.24
   1   1  -5  407.51   29.12
  -1  -1  -5  417.94   29.23
   1   1  -5  423.88   29.21
   1  -1   5  427.77   29.12
  -1   1  -5  452.66   29.26
   1  -1  -5  435.76   29.24
  -1   1  -5  435.96   29.14
  -1  -1   5  422.32   29.13
   1   1   5  413.44   29.25
  -1  -1   5  435.46   29.26
   2   1  -5  259.19   19.08
   2   1  -5  254.73   18.92
   2  -1   5  263.59   19.13
  -2  -1  -5  267.04   19.13
  -2   1   5  264.19   19.13
  -2   1  -5  291.81   18.93
  -2  -1   5  289.58   19.18
  -2  -1   5  295.81   18.94
   2  -1  -5  288.46   19.13
   2   1   5  284.38   19.18
  -2   1  -5  286.05   19.17
  -3  -1  -5   78.56    5.27
  -3   1   5   83.21    5.30
   3  -1   5   77.33    5.28
   3   1  -5   76.66    5.18
   3   1   5   65.78    5.23
  -3   1  -5   64.82    5.22
   3  -1  -5   69.92    5.17
  -3  -1   5   63.25    5.21
  -3  -1   5   64.91    4.90
  -4  -1  -5  292.26   21.57
   4   1  -5  303.06   21.48
   4  -1   5  288.17   21.58
  -4   1   5  303.41   21.59
  -4   1  -5  326.28   21.67
  -4  -1   5  316.57   21.63
   4  -1  -5  323.27   21.49
   4   1   5  340.52   21.67
  -5  -1  -5   56.01    4.45
  -5   1   5   51.96    4.42
   5   1  -5   52.90    4.26
   5  -1   5   50.77    4.42
   5  -1  -5   62.65    4.25
  -5   1  -5   70.46    4.64
   5   1   5   62.22    4.53
  -5  -1   5   60.70    4.52
   6  -1   5  103.90    8.01
  -6   1   5  100.67    7.99
   6   1  -5  102.95    7.74
  -6  -1  -5  102.21    8.01
  -6  -1  -5  104.77    7.69
   6  -1  -5  115.90    7.68
   6   1   5  122.54    8.09
  -6   1  -5  113.83    8.14
   6  -1  -5  117.21    7.70
  -6  -1   5  115.86    8.11
  -7  -1  -5   22.57    2.28
  -7  -1  -5   22.46    1.85
  -7   1   5   22.73    1.96
   7   1  -5   22.25    1.77
  -7   1   5   20.18    2.23
  -7   1  -5   21.75    2.34
   7   1   5   20.38    2.24
  -7  -1   5   23.49    2.36
  -8   1   5   82.74    5.79
  -8  -1  -5   79.14    5.74
  -8   1   5   85.66    5.44
  -8  -1  -5   84.28    5.33
  -8  -1   5   61.53    5.67
   8   1   5   62.20    5.56
  -8   1  -5   63.16    5.72
  -8   1  -5   64.91    5.02
  -9  -1  -5   15.27    1.57
  -9   1   5   17.27    1.71
  -9  -1  -5   18.12    2.18
  -9   1   5   15.63    2.09
  -9   1  -5   14.34    1.29
  -9  -1   5   14.67    2.14
   9   1   5   16.62    2.07
  -9   1  -5   12.60    2.14
 -10  -1  -5   73.20    5.88
 -10   1   5   68.68    5.41
 -10  -1  -5   72.36    5.39
 -10   1   5   69.75    5.91
 -10  -1   5   68.25    5.98
 -10   1  -5   71.78    6.08
 -10   1  -5   78.89    5.22
 -11  -1  -5   27.67    2.79
 -11   1   5   30.58    3.47
 -11  -1  -5   27.51    3.43
 -11   1   5   31.50    2.75
 -11  -1   5   32.22    3.63
 -11   1  -5   35.18    2.62
 -11   1  -5   30.24    3.77
 -12   1   5   29.24    3.70
 -12   1   5   28.04    2.50
 -12  -1  -5   34.39    3.82
 -12  -1  -5   31.91    2.96
 -12  -1   5   29.39    3.77
 -12   1  -5   30.86    2.69
 -13  -1  -5   13.78    2.06
 -13   1   5   14.67    2.65
 -13   1  -5   12.71    1.75
 -13  -1   5   13.96    2.77
 -14   1   5    9.81    2.56
 -14  -1  -5   10.13    2.02
 -14  -1   5    9.08    2.88
 -15   1   5    3.43    2.58
 -15  -1   5    4.57    2.88
   0  -2   5   11.66    1.14
   0   2  -5   11.89    1.10
   0  -2  -5   11.96    1.14
   0  -2   5   11.56    1.08
   0   2  -5   11.33    1.09
  -1   2   5  106.47    8.05
   1  -2   5  100.23    8.02
   1   2  -5  111.11    8.04
   1   2  -5  111.04    7.97
   1  -2   5  105.53    7.98
  -1   2  -5  127.94    8.00
   1   2   5  115.18    8.10
  -1  -2   5  121.15    8.13
  -1   2  -5  117.97    8.10
  -1  -2   5  116.67    7.95
   1  -2  -5  122.52    8.10
  -2  -2  -5   38.35    2.96
   2  -2   5   36.35    2.94
   2   2  -5   39.83    2.92
   2   2  -5   36.73    2.73
  -2   2   5   38.08    2.95
   3   2  -5  276.26   20.31
   3   2  -5  288.84   20.59
  -3   2   5  289.25   20.63
  -3  -2  -5  294.88   20.64
   3  -2   5  278.29   20.63
   3   2   5  300.13   20.68
  -3   2  -5  330.88   20.75
  -3  -2   5  304.48   20.72
   3  -2  -5  304.34   20.62
  -3   2  -5  315.25   20.38
   4  -2   5  133.98    9.67
  -4  -2  -5  151.04    9.69
  -4   2   5  143.92    9.68
   4   2  -5  141.56    9.59
  -4  -2  -5  132.35    9.50
   4  -2  -5  135.17    9.55
   4  -2  -5  130.66    9.52
  -4  -2   5  133.25    9.72
  -4   2  -5  127.02    9.70
  -4   2  -5  136.30    9.24
   4   2   5  123.79    9.65
   5   2  -5   76.52    6.61
  -5   2   5   80.69    6.75
  -5  -2  -5   83.59    6.74
  -5  -2  -5   78.89    6.58
  -5   2  -5  107.03    7.00
   5  -2  -5  108.05    6.64
   5  -2  -5  101.33    6.61
  -5  -2   5  101.19    6.94
   5   2   5  101.93    6.88
  -6  -2  -5   62.03    4.26
  -6  -2  -5   61.09    4.45
  -6   2   5   59.79    4.48
   6   2  -5   63.33    4.26
   6  -2  -5   52.36    4.03
   6   2   5   49.82    4.41
  -6   2  -5   52.82    4.53
   6  -2  -5   53.62    4.04
  -6  -2   5   53.53    4.52
  -7  -2  -5   38.22    3.12
  -7  -2  -5   38.96    3.34
   7   2  -5   37.53    3.00
  -7   2   5   37.52    3.19
  -7   2   5   36.58    3.36
  -7   2  -5   50.61    3.69
  -8   2   5    3.84    0.99
  -8   2   5    3.46    1.11
  -8  -2  -5    3.58    0.89
  -8  -2  -5    4.52    1.14
   8   2   5    1.77    0.98
  -8  -2   5    0.98    1.09
  -8   2  -5    3.33    1.26
  -9   2   5   38.03    3.06
  -9  -2  -5   35.10    3.20
  -9   2   5   43.24    3.41
  -9  -2  -5   36.89    2.91
  -9   2  -5   30.52    2.46
  -9   2  -5   24.97    3.34
   9   2   5   32.53    3.11
  -9  -2   5   29.61    3.36
 -10   2   5   44.57    3.87
 -10   2   5   42.60    4.11
 -10  -2  -5   44.83    3.72
 -10  -2  -5   46.38    4.04
 -10   2  -5   44.74    3.35
 -10   2  -5   42.66    4.37
 -10  -2   5   49.27    4.38
 -11  -2  -5    9.92    1.70
 -11   2   5   13.99    1.92
 -11  -2  -5    8.76    2.02
 -11   2   5   12.29    2.18
 -11   2  -5   16.60    1.53
 -11  -2   5   12.51    2.45
 -12   2   5   14.69    2.57
 -12   2   5   12.78    2.03
 -12  -2  -5   12.43    1.96
 -12  -2   5   19.34    3.01
 -12   2  -5   16.41    1.74
 -13   2   5   20.10    3.00
 -13  -2  -5   18.51    2.61
 -13   2   5   17.65    2.55
 -13   2  -5   21.20    2.24
 -13  -2   5   21.96    3.57
 -14  -2  -5    8.51    2.03
 -14   2   5    6.26    2.41
 -14  -2   5    7.79    2.78
 -15   2   5    1.60    2.68
 -15  -2   5    2.25    3.17
   0  -3  -5  173.27   12.24
   0   3  -5  173.92   12.18
   0   3  -5  180.79   12.18
   0  -3   5  169.42   12.21
   1  -3   5  127.40    9.28
  -1  -3  -5  125.09    9.35
   1   3  -5  129.26    9.32
   1   3  -5  124.27    9.23
  -1  -3   5  138.10    9.41
   1  -3  -5  137.13    9.39
  -1   3  -5  130.28    9.36
   1  -3  -5  135.38    9.38
  -1   3  -5  142.04    9.27
   2  -3   5   68.33    5.20
  -2  -3  -5   67.57    5.35
   2   3  -5   67.69    5.35
   2   3  -5   68.26    5.20
   2  -3  -5   76.35    5.43
   2   3   5   76.52    5.45
   2  -3  -5   78.22    5.41
  -2   3  -5   81.05    5.48
  -2  -3   5   74.20    5.46
  -2   3  -5   78.25    5.24
   3   3  -5  161.37   12.85
   3   3  -5  169.42   12.62
  -3   3   5  157.98   12.85
  -3  -3  -5  159.91   12.82
   3  -3  -5  199.42   12.94
  -3  -3   5  197.47   13.03
   3  -3  -5  198.38   12.88
  -3   3  -5  193.54   13.02
   3   3   5  201.05   12.99
  -3   3  -5  202.12   12.70
   4   3   5   36.48    3.12
   4  -3  -5   37.62    2.98
  -4  -3   5   36.19    3.21
   4  -3  -5   38.97    3.05
  -4   3  -5   38.28    2.78
  -4   3  -5   41.05    3.27
  -5   3   5  120.33    8.42
  -5  -3  -5  118.18    8.33
   5   3  -5  119.07    8.34
  -5   3  -5  119.09    8.58
  -5  -3   5  108.12    8.48
  -5   3  -5  117.33    8.01
   5   3   5  111.37    8.43
   5  -3  -5  114.72    8.23
   5  -3  -5  113.34    8.18
  -6   3   5  123.16    9.32
   6   3  -5  122.55    9.18
  -6  -3  -5  120.35    9.22
  -6   3  -5  132.72    8.88
   6  -3  -5  131.73    8.96
   6  -3  -5  130.76    8.98
   6   3   5  131.84    9.38
  -6  -3   5  137.15    9.52
  -6   3  -5  127.17    9.52
  -7  -3  -5  122.79    8.85
   7   3  -5  117.28    8.71
  -7   3   5  120.11    8.96
  -7  -3   5  122.58    9.15
  -7   3  -5  122.12    8.45
   7   3   5  127.08    9.00
  -7   3  -5  124.90    8.46
  -7   3  -5  120.54    9.20
  -8  -3  -5   32.05    2.67
   8   3  -5   33.99    2.32
  -8   3   5   31.39    2.79
  -8   3   5   32.68    2.83
  -8   3  -5   24.75    2.11
  -8  -3   5   24.90    2.96
   8   3   5   25.77    2.70
  -8   3  -5   24.07    2.07
  -8   3  -5   20.81    2.98
  -9   3   5   28.41    3.12
  -9   3   5   27.33    3.16
  -9  -3  -5   27.92    2.96
  -9   3  -5   37.75    2.59
  -9   3  -5   39.83    3.80
   9   3   5   38.12    3.25
  -9  -3   5   36.82    3.60
 -10   3   5   15.06    2.17
 -10   3   5   18.06    2.33
 -10  -3  -5   16.11    2.09
 -10  -3   5   13.51    2.40
  10   3   5   12.32    1.95
 -10   3  -5   14.23    1.41
 -11   3   5   21.88    2.83
 -11   3   5   18.38    2.73
 -11  -3  -5   18.17    2.55
 -11  -3   5   27.31    3.43
 -11   3  -5   26.04    2.06
 -12   3   5    7.86    1.94
 -12   3   5    4.08    1.74
 -12  -3  -5    0.86    1.37
 -12   3  -5    1.95    0.85
 -12  -3   5    2.45    1.91
 -13   3   5   10.97    2.27
 -13  -3  -5    7.80    1.97
 -13  -3   5    3.76    2.57
 -14  -3  -5    7.52    2.24
 -14   3   5    7.91    2.53
 -14  -3   5    8.41    3.06
 -15   3   5   14.81    3.17
 -15  -3   5    7.33    3.62
   0   4  -5  159.00   11.26
   0  -4   5  165.71   11.33
   0  -4  -5  158.75   11.35
   0   4  -5  157.09   11.27
   1  -4   5   54.35    4.16
  -1  -4  -5   50.40    4.22
   1   4  -5   57.27    4.22
   1  -4  -5   55.99    4.24
  -1   4  -5   53.65    4.20
  -1   4  -5   56.12    4.13
  -1  -4   5   58.39    4.28
   2  -4   5  521.93   36.56
   2   4  -5  550.60   36.73
  -2  -4  -5  494.69   36.70
  -2   4  -5  546.34   36.58
   2  -4  -5  543.87   36.76
   2  -4  -5  542.92   36.71
  -2   4  -5  513.90   36.74
  -2  -4   5  554.86   36.80
  -3  -4  -5    2.80    0.84
   3  -4   5    3.18    0.49
   3   4  -5    2.84    0.54
   3   4  -5    2.77    0.76
   3   4   5    2.96    0.80
  -3   4  -5    4.59    0.72
  -3   4  -5    4.04    0.93
   3  -4  -5    4.36    0.87
  -3  -4   5    4.89    1.07
   3  -4  -5    3.63    0.84
  -4  -4  -5  155.43   11.15
  -4   4   5  164.29   11.16
   4   4  -5  168.94   10.81
   4   4  -5  169.46   11.17
   4  -4  -5  152.43   11.11
   4   4   5  156.63   11.19
  -4  -4   5  141.33   11.22
  -4   4  -5  151.33   10.89
   4  -4  -5  147.86   11.01
  -4   4  -5  153.24   11.28
   5   4  -5   60.04    4.42
  -5  -4  -5   57.72    4.45
  -5   4   5   57.05    4.43
  -5  -4   5   52.60    4.57
  -5   4  -5   54.99    4.59
  -5   4  -5   56.89    4.11
   5  -4  -5   57.52    4.20
   5  -4  -5   53.61    4.27
   5   4   5   52.60    4.43
  -6   4   5   45.64    3.40
  -6  -4  -5   48.54    3.43
  -6   4  -5   37.64    3.52
  -6  -4   5   38.28    3.51
   6  -4  -5   37.22    2.89
  -6   4  -5   35.32    2.90
   6   4   5   34.59    3.33
   6  -4  -5   35.39    2.94
   7   4  -5   80.70    5.67
  -7   4   5   76.53    5.81
  -7  -4  -5   75.96    5.79
  -7   4  -5   75.61    6.13
  -7  -4   5   73.62    6.01
  -7   4  -5   73.29    5.39
   7   4   5   67.30    5.77
  -8  -4  -5   29.88    2.73
  -8   4   5   30.66    2.80
   8   4  -5   28.51    2.38
  -8   4  -5   24.41    2.20
  -8   4  -5   24.66    3.14
  -8  -4   5   19.81    2.87
   8   4   5   23.62    2.67
  -9   4   5   15.74    2.24
  -9  -4  -5   14.64    2.07
  -9   4   5   15.50    2.20
   9   4  -5   16.13    1.51
   9   4   5   18.71    2.24
  -9   4  -5   15.92    1.70
  -9  -4   5   20.47    2.75
 -10  -4  -5    3.20    1.39
 -10   4   5    3.72    1.66
 -10   4   5    2.81    1.43
 -10  -4   5    2.19    1.61
  10   4   5    2.86    1.22
 -11   4   5   23.12    3.07
 -11   4   5   21.56    2.81
 -11  -4  -5   20.26    2.71
 -11  -4   5   20.93    3.20
 -12   4   5    7.43    2.11
 -12  -4  -5    6.70    1.83
 -12   4   5    7.39    2.50
 -12  -4   5    6.86    2.41
 -13   4   5    6.19    2.15
 -13  -4  -5    7.95    2.13
 -13  -4   5    7.06    2.64
 -14  -4  -5    4.55    2.41
 -14   4   5    7.21    2.59
 -14  -4   5    5.76    3.10
 -15  -4   5    2.88    3.73
   0   5  -5   13.75    1.51
   0  -5  -5   12.81    1.56
   0  -5   5   13.92    1.56
   1   5  -5  174.74   11.24
  -1  -5  -5  172.59   11.30
   1  -5   5  172.98   11.17
   1  -5  -5  139.21   11.16
  -1  -5   5  139.71   11.17
  -1   5  -5  144.45   11.11
   2  -5   5   22.98    2.00
   2   5  -5   20.32    2.10
  -2  -5  -5   17.54    2.10
  -2  -5   5   23.68    2.23
  -2   5  -5   24.21    2.08
  -2   5  -5   22.56    2.20
   2  -5  -5   24.14    2.14
   2  -5  -5   23.25    2.19
   3   5  -5  250.04   16.57
   3  -5   5  247.94   16.28
  -3  -5  -5  244.30   16.59
   3  -5  -5  227.16   16.54
  -3   5  -5  228.28   16.58
  -3  -5   5  233.76   16.62
   3  -5  -5  230.49   16.45
   3   5   5  219.78   16.52
  -3   5  -5  229.70   16.36
  -4  -5  -5   15.65    1.89
   4   5  -5   18.19    1.89
   4  -5  -5   16.40    1.85
   4  -5  -5   15.65    1.67
  -4   5  -5   17.55    1.63
  -4   5  -5   11.61    1.82
   4   5   5   15.20    1.86
  -4  -5   5   16.92    2.04
   5   5  -5  119.89    9.20
   5   5  -5  121.11    8.78
  -5  -5  -5  117.83    9.25
   5  -5  -5  136.80    9.02
  -5   5  -5  128.01    9.44
   5   5   5  129.99    9.28
   5  -5  -5  123.01    9.12
  -5  -5   5  132.72    9.44
  -5   5  -5  128.20    8.99
   6   5  -5   44.63    3.83
  -6  -5  -5   43.51    3.93
   6   5   5   45.50    3.94
  -6   5  -5   47.65    3.62
  -6  -5   5   47.11    4.16
   6  -5  -5   48.72    3.60
   6  -5  -5   46.84    3.47
  -6   5  -5   39.88    4.15
   7   5  -5   43.39    3.82
  -7  -5  -5   42.22    3.98
  -7   5   5   41.32    3.88
   7   5   5   46.56    4.00
  -7   5  -5   50.31    4.47
  -7   5  -5   47.15    3.63
  -7  -5   5   53.47    4.38
   8   5  -5    1.02    0.82
  -8   5   5    1.56    1.09
  -8  -5  -5    0.58    1.08
   8   5   5    2.32    1.13
  -8   5  -5    2.05    0.86
  -8  -5   5    2.27    1.33
  -9   5   5   53.27    5.58
  -9   5   5   74.46    5.58
  -9  -5  -5   69.22    5.55
   9   5  -5   64.88    5.02
  -9  -5   5   72.04    6.00
   9   5   5   68.12    5.44
  -9   5  -5   65.38    5.11
 -10   5   5    7.70    2.18
 -10  -5  -5    8.60    1.90
 -10   5   5    6.48    1.66
 -10  -5   5    6.62    2.13
  10   5   5    6.09    1.48
 -11   5   5   32.36    3.71
 -11  -5  -5   34.29    3.70
 -11  -5   5   38.18    4.42
 -12   5   5    9.34    2.20
 -12  -5  -5    8.61    2.15
 -12  -5   5    9.14    2.64
 -13  -5  -5    3.80    2.00
 -13  -5   5    0.51    2.56
 -14  -5  -5    3.85    2.48
 -14  -5   5   12.12    3.47
   0   6  -5  182.55   12.86
   0  -6   5  179.31   12.85
   0  -6  -5  179.28   12.91
   1  -6   5   50.56    3.69
  -1  -6  -5   52.41    3.86
   1   6  -5   51.69    3.82
  -1  -6   5   36.52    3.67
   1  -6  -5   41.67    3.72
  -1   6  -5   38.90    3.60
   2   6  -5  154.86   10.88
   2  -6   5  156.87   10.70
  -2  -6  -5  159.63   10.94
  -2   6  -5  149.66   10.74
   2  -6  -5  144.73   10.79
  -2  -6   5  143.90   10.89
   2  -6  -5  139.62   10.87
   3  -6   5   36.48    2.83
  -3  -6  -5   34.73    3.18
   3   6  -5   31.96    3.08
  -3   6  -5   34.65    3.13
  -3   6  -5   35.01    2.97
  -3  -6   5   33.38    3.22
   3  -6  -5   34.24    2.98
   3  -6  -5   32.97    3.14
  -4  -6  -5   46.98    4.10
   4  -6   5   47.28    3.58
   4   6  -5   49.23    4.12
   4  -6   5   46.64    3.59
   4  -6  -5   50.97    3.92
  -4   6  -5   51.24    4.20
   4  -6  -5   49.51    4.10
   4   6   5   47.04    4.10
  -4  -6   5   48.08    4.20
  -4   6  -5   52.58    3.95
  -5  -6  -5   66.98    5.67
   5   6  -5   65.28    5.58
   5  -6  -5   73.56    5.36
  -5  -6   5   76.68    5.88
  -5   6  -5   72.61    5.44
  -5   6  -5   74.64    5.87
   5  -6  -5   70.42    5.54
   5   6   5   70.52    5.65
   6   6  -5   79.22    6.11
  -6  -6  -5   78.57    6.72
   6   6  -5   76.43    6.61
   6   6  -5   78.80    6.08
  -6   6  -5   91.51    6.49
   6  -6  -5   95.48    6.28
   6  -6  -5   93.82    6.45
   6   6   5   87.87    6.72
  -6   6  -5   98.34    7.12
  -6  -6   5   90.05    6.93
   7   6  -5   14.61    2.05
  -7  -6  -5   16.92    2.29
  -7  -6   5   11.80    2.22
   7   6   5   14.81    2.07
  -7   6  -5   14.91    1.92
   7  -6  -5   16.65    1.31
  -8  -6  -5   42.83    4.01
   8   6  -5   34.70    3.63
   8   6   5   39.76    3.83
  -8   6  -5   45.21    3.65
  -8  -6   5   48.76    4.43
  -9  -6  -5    8.81    1.95
   9   6  -5    6.44    1.32
   9   6   5    8.88    1.72
  -9  -6   5    9.26    2.31
  -9   6  -5   11.92    1.70
 -10  -6  -5   19.51    2.90
 -10  -6   5   28.51    3.60
  10   6   5   19.43    2.53
 -11  -6  -5   12.59    2.43
 -11  -6   5   10.44    2.74
 -12  -6  -5    3.73    2.00
 -12  -6   5    1.57    2.25
 -13  -6  -5    5.37    2.26
 -13  -6   5    4.99    2.88
 -14  -6  -5    7.45    2.89
 -14  -6   5   13.34    3.79
   0  -7  -5  151.02   11.17
   0  -7   5  149.88   11.12
   0   7   5  158.65   11.32
   0   7  -5  154.89   11.18
  -1  -7  -5   86.32    6.54
   1  -7   5   86.38    6.41
  -1   7   5   87.42    6.65
   1   7  -5   87.93    6.56
  -1  -7   5   73.98    6.42
  -1   7  -5   87.25    6.47
   1  -7  -5   81.68    6.45
   2   7  -5   34.47    3.11
  -2  -7  -5   35.13    3.13
   2  -7   5   32.90    2.84
   2  -7  -5   29.03    2.90
  -2   7  -5   27.71    2.92
   2  -7  -5   30.26    3.12
  -2  -7   5   35.21    3.17
   3  -7   5  146.40   10.84
   3   7  -5  155.98   11.18
  -3  -7  -5  147.42   11.16
  -3   7  -5  159.82   11.07
   3  -7  -5  153.32   11.00
   3  -7  -5  146.44   11.18
  -3  -7   5  156.93   11.27
   4  -7   5   13.37    1.48
   4  -7   5   13.64    1.50
   4   7  -5   12.13    1.95
  -4  -7  -5   10.19    1.84
  -4   7  -5   14.63    1.89
   4  -7  -5   12.68    1.72
  -4   7  -5   14.45    2.12
   4  -7  -5   14.84    2.05
  -4  -7   5   12.56    2.09
   4   7   5   15.39    2.10
  -5  -7  -5   34.97    4.07
   5  -7  -5   47.52    4.06
   5  -7  -5   48.94    3.77
  -5   7  -5   46.86    4.26
  -5  -7   5   47.06    4.35
  -5   7  -5   47.60    3.95
   5   7   5   50.63    4.15
   6  -7  -5   27.77    2.66
   6   7   5   26.29    2.93
   6  -7  -5   27.79    2.39
  -6   7  -5   25.42    2.72
  -6  -7   5   26.80    3.15
   7   7  -5   21.19    1.70
   7   7  -5   19.03    1.66
   7   7  -5   20.15    2.54
  -7  -7  -5   19.81    2.66
   7  -7  -5   18.62    1.71
   7   7   5   25.31    2.65
   7  -7  -5   18.24    1.81
  -7  -7   5   25.62    3.20
  -7   7  -5   21.41    2.48
   8   7  -5   42.97    4.30
  -8  -7  -5   46.81    4.61
   8   7   5   52.06    4.47
  -8  -7   5   54.82    4.97
  -8   7  -5   50.76    4.33
  -9  -7  -5   52.40    4.79
   9   7  -5   58.54    4.31
   9   7   5   42.12    4.28
  -9   7  -5   40.25    4.23
  -9  -7   5   45.49    4.94
 -10  -7  -5    8.95    2.18
 -10  -7   5   11.12    2.67
  10   7   5    4.37    1.36
 -11  -7  -5    6.64    2.20
 -11  -7   5    1.51    2.32
  11   7   5    1.68    1.12
 -12  -7  -5    1.14    2.02
 -12  -7   5    1.03    2.55
 -13  -7  -5    3.34    2.43
 -13  -7   5    3.04    2.87
 -14  -7  -5    5.91    3.05
 -14  -7   5    8.13    3.80
   0   8   5   18.74    2.52
   0   8  -5   21.06    2.49
   0  -8   5   20.51    2.30
   0  -8  -5   20.01    2.43
  -1  -8  -5   69.52    5.50
   1   8  -5   73.63    5.54
   1  -8   5   74.55    5.38
  -1   8   5   73.56    5.71
   1  -8  -5   60.29    5.34
   1   8   5   65.12    5.58
  -1  -8   5   58.35    5.36
  -1   8  -5   59.22    5.38
  -2  -8  -5   18.83    2.21
   2  -8   5   16.15    1.90
   2   8  -5   16.88    2.30
   2  -8  -5   10.32    1.84
  -2  -8   5   10.49    1.96
  -2   8  -5   13.01    2.02
  -3  -8  -5   38.35    3.78
   3  -8   5   37.80    3.38
   3   8  -5   38.90    3.80
   3  -8  -5   39.74    3.57
  -3  -8   5   42.92    3.91
   3  -8  -5   38.53    3.86
  -3   8  -5   42.65    3.74
   4   8  -5  132.24   10.00
   4  -8   5  131.62    9.49
   4  -8   5  128.35    9.55
  -4  -8  -5  135.54   10.04
  -4   8  -5  130.93    9.83
   4  -8  -5  142.44   10.06
   4  -8  -5  126.61    9.64
  -4  -8   5  132.26   10.06
  -5  -8  -5   38.63    3.65
   5  -8   5   38.66    2.51
   5   8  -5   38.94    3.56
  -5   8  -5   26.83    3.23
   5  -8  -5   30.20    2.96
   5  -8  -5   28.18    3.32
   5   8   5   28.42    3.31
  -5  -8   5   28.52    3.55
  -6  -8  -5   14.79    2.54
   6   8  -5   14.87    2.46
   6  -8  -5   22.15    2.41
   6   8   5   18.58    2.54
  -6   8  -5   19.98    2.58
  -6  -8   5   19.89    2.88
   6  -8  -5   19.75    2.03
   7   8  -5   20.45    2.79
  -7  -8  -5   29.04    3.21
   7   8  -5   24.23    1.98
   7   8  -5   21.19    2.01
   7   8   5   21.25    2.75
   7  -8  -5   21.27    2.16
   7  -8  -5   19.90    1.92
  -7   8  -5   18.33    2.53
  -7  -8   5   18.83    2.97
   8   8  -5    3.37    1.63
  -8  -8  -5    2.50    1.76
   8   8   5    1.92    1.42
  -8   8  -5    3.46    1.65
  -8  -8   5    4.44    1.94
  -9  -8  -5   28.61    3.78
   9   8  -5   26.35    3.39
   9   8   5   30.45    3.36
  -9  -8   5   36.50    4.25
 -10  -8  -5   14.07    2.75
 -10  -8   5   11.04    3.09
 -11  -8  -5   10.73    2.65
 -11  -8   5   12.46    3.27
 -12  -8  -5    7.27    2.86
 -12  -8   5   10.70    3.28
 -13  -8  -5   17.69    3.68
 -13  -8   5   15.67    3.97
   0   9   5   66.50    5.99
   0  -9  -5   75.53    5.82
   0  -9   5   69.65    5.71
   0   9  -5   67.85    5.84
  -1  -9  -5   27.35    2.93
   1   9  -5   26.24    3.34
  -1   9   5   27.41    3.61
   1  -9   5   23.62    2.74
   1   9   5   26.84    3.17
  -1   9  -5   24.94    2.98
  -1  -9   5   24.49    2.83
   1  -9  -5   23.35    2.79
  -2  -9  -5  107.31    9.76
   2  -9  -5  144.47    9.82
  -2   9  -5  131.67    9.91
  -2  -9   5  138.25    9.95
   3  -9   5   18.96    2.18
  -3  -9  -5   18.36    2.57
   3  -9  -5   17.90    2.72
   3  -9  -5   18.39    2.34
  -3   9  -5   17.62    2.63
  -3  -9   5   16.77    2.57
  -4  -9  -5   61.68    5.31
   4  -9   5   46.44    4.74
   4  -9   5   65.04    4.78
  -4  -9   5   60.61    5.43
   4  -9  -5   63.52    5.43
   4  -9  -5   64.51    4.94
   5  -9   5   24.85    2.25
   5  -9   5   24.89    2.22
  -5  -9  -5   30.55    3.33
   5  -9  -5   22.86    3.09
  -5  -9   5   27.22    3.48
   5  -9  -5   21.83    2.54
   5   9   5   25.64    3.18
  -6  -9  -5   75.29    6.37
   6   9   5   75.59    6.19
  -6  -9   5   68.50    6.45
   6  -9  -5   72.70    6.01
   6  -9  -5   73.11    5.61
  -7  -9  -5    4.24    1.83
   7   9  -5    4.44    1.10
   7   9  -5    5.80    1.14
   7   9   5    5.99    1.80
  -7  -9   5    7.54    2.15
   7  -9  -5    4.23    1.22
   7  -9  -5    6.28    1.03
   8   9  -5   10.48    1.36
   8   9  -5    8.73    2.33
  -8  -9  -5   15.88    2.86
  -8  -9   5   18.90    3.14
   8   9   5   12.47    2.20
   9   9  -5    6.47    2.28
  -9  -9  -5   10.47    2.74
  -9  -9   5   11.29    2.92
   9   9   5   13.30    2.31
 -10  -9  -5    7.43    2.68
 -10  -9   5   11.01    2.98
 -11  -9  -5   16.33    3.14
 -11  -9   5   12.22    3.50
 -12  -9  -5   13.90    3.41
 -12  -9   5   13.97    3.68
 -13  -9  -5    1.79    2.86
 -13  -9   5   -1.62    3.29
   0 -10   5    0.38    1.16
   0 -10  -5   -0.05    1.25
   1 -10   5  167.09   12.19
  -1 -10  -5  168.65   12.35
   1 -10  -5  169.63   12.28
  -1 -10   5  155.99   12.25
   2 -10   5   12.45    1.97
  -2 -10  -5   13.52    2.29
  -2 -10   5    8.59    2.03
   2 -10  -5   11.25    2.07
  -3 -10  -5   18.90    3.12
   3 -10  -5   32.62    3.79
  -3 -10   5   31.24    3.44
   3 -10  -5   32.18    3.11
  -4 -10  -5    2.84    1.63
   4 -10   5    1.73    1.28
   4 -10   5    2.12    1.08
  -4 -10   5    3.92    1.77
   4 -10  -5    4.17    1.93
   4 -10  -5    2.60    1.22
  -5 -10  -5   22.63    3.09
   5 -10   5   18.84    2.15
   5 -10   5   20.36    2.05
  -5 -10   5   21.41    3.14
   5  10   5   21.24    3.03
   5 -10  -5   15.79    2.20
   5 -10  -5   13.26    2.73
  -6 -10  -5    8.85    2.29
  -6 -10   5    9.48    2.43
   6 -10  -5    9.70    2.07
   6  10   5    7.54    2.13
   6 -10  -5    8.65    1.53
   7  10  -5   62.81    4.92
   7  10  -5   57.42    4.96
  -7 -10  -5   62.21    5.95
   7  10   5   63.30    5.66
  -7 -10   5   68.22    6.22
   7 -10  -5   60.83    4.74
   8  10  -5    3.16    1.05
  -8 -10  -5    5.56    2.42
   8  10   5    4.22    1.79
  -8 -10   5    5.23    2.47
  -9 -10  -5    6.01    2.49
  -9 -10   5    9.18    2.80
   9  10   5    1.09    1.36
 -10 -10  -5   10.76    2.88
 -10 -10   5    5.85    2.86
  10  10   5   -0.20    1.50
 -11 -10  -5    3.69    2.66
 -11 -10   5    7.45    3.12
  11  10   5    1.66    1.86
 -12 -10  -5    7.42    3.30
 -12 -10   5    8.00    3.42
   0 -11  -5    1.76    1.50
   0 -11   5    0.52    1.40
   1 -11   5   33.74    3.73
  -1 -11  -5   35.56    3.85
  -1 -11   5   38.88    4.05
   1 -11  -5   38.16    3.86
   2 -11   5   63.53    5.35
  -2 -11  -5   68.42    5.77
  -2 -11   5   58.28    5.66
   2 -11  -5   60.33    5.41
  -3 -11  -5    4.36    1.82
   3 -11   5    4.16    1.44
  -3 -11   5    4.02    1.84
   3 -11  -5    2.23    1.35
   4 -11   5   30.74    3.58
  -4 -11  -5   33.15    3.92
   4 -11   5   29.30    3.21
   4 -11  -5   38.65    3.58
   4 -11  -5   31.32    4.13
  -4 -11   5   38.13    4.17
   5 -11   5    4.11    1.34
  -5 -11  -5    5.81    2.18
   5 -11   5    6.85    1.35
   5 -11  -5    9.39    1.75
   5  11   5   10.54    2.37
  -5 -11   5   10.52    2.46
   5 -11  -5    8.68    2.45
  -6 -11  -5   14.70    2.92
   6 -11  -5   16.30    2.87
   6  11   5   20.59    3.09
  -6 -11   5   21.87    3.45
   6 -11  -5   19.82    2.39
  -7 -11  -5   18.31    3.30
   7  11  -5   15.54    2.40
   7  11   5   19.13    3.01
   7 -11  -5   21.11    2.21
  -7 -11   5   25.06    3.77
   8  11  -5    0.45    1.29
  -8 -11  -5   12.12    2.93
  -8 -11   5    5.51    2.59
   8  11   5    4.45    2.12
  -9 -11  -5   27.57    4.26
  -9 -11   5   23.49    4.21
 -10 -11  -5   21.55    4.09
 -10 -11   5   18.58    4.21
 -11 -11  -5    0.56    2.84
 -11 -11   5    1.31    3.04
 -12 -11  -5    5.32    3.44
 -12 -11   5    9.67    3.89
   0 -12  -5    1.82    1.65
   0 -12   5    2.58    1.71
   1 -12   5   13.65    2.46
  -1 -12  -5   19.07    2.86
   1 -12  -5   14.83    2.63
  -1 -12   5   16.33    2.80
   2 -12   5   13.42    2.24
  -2 -12  -5   15.65    2.71
  -2 -12   5   14.17    2.65
   2 -12  -5   10.65    2.28
   3 -12   5   36.01    3.64
  -3 -12  -5   32.07    4.08
   3 -12  -5   30.79    3.67
  -3 -12   5   34.32    4.04
   4 -12   5   42.99    4.00
  -4 -12  -5   45.51    4.68
   4 -12   5   38.91    4.37
  -4 -12   5   39.27    4.73
   4 -12  -5   41.10    4.15
  -5 -12  -5   10.06    2.70
   5 -12   5   10.84    1.80
  -5 -12   5   16.65    3.11
   5  12   5   12.26    2.74
   5 -12  -5   13.89    3.19
   5 -12  -5   16.49    2.29
  -6 -12  -5    7.11    2.66
   6 -12  -5    6.84    1.59
  -6 -12   5    8.90    2.83
   6  12   5    6.48    2.30
   6 -12  -5    0.56    2.27
  -7 -12  -5   13.44    3.22
   7  12   5   12.08    2.78
   7 -12  -5   16.09    2.00
  -7 -12   5   17.74    3.70
   8  12  -5    0.85    1.29
  -8 -12  -5    2.55    2.49
  -8 -12   5    3.42    2.64
   8  12   5    0.25    1.79
  -9 -12  -5    4.60    2.89
  -9 -12   5    8.70    3.25
   9  12   5   -1.60    1.91
 -10 -12  -5    7.57    3.13
  10  12   5    2.95    2.30
 -10 -12   5    0.20    3.11
 -11 -12  -5   12.20    3.71
 -11 -12   5    6.53    4.07
   0 -13   5    6.36    2.18
   0 -13  -5   10.94    2.40
   1 -13   5   33.78    4.01
  -1 -13  -5   38.77    4.38
  -1 -13   5   33.51    4.26
   1 -13  -5   32.65    4.12
   2 -13   5    0.40    1.62
  -2 -13  -5    1.12    1.86
  -2 -13   5   -0.94    1.88
   2 -13  -5    1.88    1.79
  -3 -13  -5   14.29    3.03
   3 -13   5   16.08    2.64
  -3 -13   5   16.95    3.21
   3 -13  -5   24.07    3.10
  -4 -13  -5    6.59    2.49
   4 -13   5   -0.94    2.05
   4 -13   5    6.23    1.76
  -4 -13   5    4.57    2.38
   4 -13  -5    3.08    1.64
  -5 -13  -5   29.55    4.11
   5 -13   5   25.36    2.90
   5  13   5   20.74    3.73
   5 -13  -5   20.92    2.96
  -5 -13   5   23.50    3.90
  -6 -13  -5    5.06    2.61
   6 -13  -5    7.86    1.86
  -6 -13   5    7.39    2.84
   6  13   5    8.07    2.70
  -7 -13  -5   20.31    3.90
  -7 -13   5   21.88    4.14
   7 -13  -5   23.30    2.70
   7  13   5   26.25    3.86
   8  13  -5    0.89    1.69
  -8 -13  -5    7.38    3.05
   8  13   5   -0.64    1.99
  -8 -13   5    2.80    2.94
  -9 -13  -5    8.90    3.37
  -9 -13   5    6.74    3.41
   9  13   5   -3.08    2.35
 -10 -13  -5    6.23    3.48
 -10 -13   5    5.70    3.81
   0 -14   5   46.49    5.00
   0 -14  -5   42.89    5.03
  -1 -14  -5   10.05    2.70
   1 -14   5   13.45    2.75
   1 -14  -5   14.43    2.84
  -1 -14   5   12.27    2.95
  -2 -14  -5   23.23    3.78
   2 -14   5   23.36    3.49
  -2 -14   5   33.36    4.22
   2 -14  -5   29.42    3.74
  -3 -14  -5    1.01    2.13
   3 -14   5    0.61    1.77
   3 -14  -5   -0.44    1.75
  -3 -14   5    0.13    2.13
   4 -14   5   13.29    2.33
  -4 -14  -5   12.98    3.12
   4 -14  -5    6.61    2.13
  -4 -14   5    2.68    2.53
  -5 -14  -5    3.86    2.56
   5 -14   5    1.32    1.54
  -5 -14   5    5.77    2.81
   5  14   5    1.30    2.39
   5 -14  -5    4.63    1.82
  -6 -14  -5   12.76    3.32
   6  14   5    7.26    2.87
   6 -14  -5    8.67    2.08
  -6 -14   5   12.51    3.48
  -7 -14  -5    1.01    2.84
   7  14  -5   -1.72    1.90
  -7 -14   5    4.00    2.91
   7 -14  -5   -1.87    1.25
   7  14   5    3.40    2.67
  -8 -14  -5   16.37    3.97
  -8 -14   5   12.62    3.90
  -9 -14  -5    3.05    3.17
  -9 -14   5   -1.07    3.27
   9  14   5    0.98    2.97
   0 -15  -5    0.53    2.28
   0 -15   5   -0.30    2.10
  -1 -15  -5   15.96    3.38
   1 -15   5   15.67    3.12
   1 -15  -5   17.90    3.20
  -1 -15   5   19.43    3.55
   2 -15   5   18.67    3.16
  -2 -15  -5   26.43    3.92
  -2 -15   5   13.08    3.49
   2 -15  -5   18.47    3.18
   3 -15   5   14.32    2.87
  -3 -15  -5   18.23    3.64
  -3 -15   5   17.26    3.64
   3 -15  -5   16.32    2.90
  -4 -15  -5   15.26    3.52
   4 -15   5   13.61    2.54
  -4 -15   5   12.40    3.28
   4 -15  -5    8.78    2.51
   5 -15   5    7.55    2.09
  -5 -15  -5   13.74    3.39
   5 -15  -5   21.34    2.95
  -5 -15   5   16.47    3.72
   5  15   5   13.80    3.49
  -6 -15  -5    7.53    3.29
  -6 -15   5   14.34    3.83
   6  15   5   14.76    3.76
   6 -15  -5   11.21    2.41
  -7 -15  -5    4.67    3.18
   7  15  -5   -2.29    2.56
  -7 -15   5    1.75    3.29
   7  15   5    0.53    2.82
   0 -16  -5   21.86    3.79
   0 -16   5   23.13    4.07
   1 -16   5   -0.24    2.42
  -1 -16  -5    2.68    2.51
  -1 -16   5   -3.68    2.31
   1 -16  -5   -3.10    2.27
  -2 -16  -5    3.47    2.71
   2 -16   5    2.28    2.35
   2 -16  -5    4.67    2.55
  -2 -16   5    6.64    2.99
   3 -16   5    8.60    2.66
  -3 -16  -5    8.14    2.90
  -3 -16   5   10.87    3.41
   3 -16  -5    6.48    2.54
  -4 -16  -5   -3.89    2.47
   4 -16   5    1.01    2.32
   4 -16  -5   -0.45    2.16
  -4 -16   5    1.92    3.05
  -5 -16  -5   10.19    3.33
  -5 -16   5    8.88    3.57
   5  16   5   11.18    3.89
   5 -16  -5    8.83    2.60
  -6 -16  -5   12.72    3.67
  -6 -16   5    3.54    3.44
   6 -16  -5    7.13    2.63
   6  16   5   11.89    3.98
   0 -17  -5   30.75    4.83
   0 -17   5   35.55    4.95
  -1 -17  -5    4.74    3.04
   1 -17   5    6.12    2.96
   1 -17  -5    6.20    2.93
  -1 -17   5    6.00    3.15
  -2 -17  -5   10.90    3.32
   2 -17   5    9.14    3.18
   2 -17  -5   10.74    3.26
  -2 -17   5   11.46    3.79
  -3 -17  -5    7.04    3.26
   3 -17   5    5.29    2.84
  -3 -17   5    9.65    3.66
   3 -17  -5    4.76    2.81
   0   0  -6    9.64    0.98
   0   0   6    8.74    0.97
   0   0  -6    8.87    0.96
   0   0   6   11.69    1.04
   1   0  -6  548.53   36.02
   1   0   6  522.26   35.88
   1   0   6  527.28   36.03
  -1   0   6  499.31   35.93
  -1   0  -6  534.20   36.02
  -1   0   6  532.81   36.04
  -1   0  -6  519.11   35.91
   1   0  -6  520.07   35.92
   2   0   6  115.12    8.42
  -2   0   6  111.62    8.24
  -2   0  -6  127.29    8.45
  -2   0   6  116.87    8.42
   2   0  -6  120.85    8.39
  -3   0   6  450.95   31.24
  -3   0  -6  478.90   31.27
  -3   0   6  442.66   30.99
   3   0   6  446.71   31.24
   3   0  -6  449.04   31.16
  -4   0  -6 1000.00   66.77
  -4   0   6  969.51   66.75
   4   0  -6  970.54   66.60
   4   0   6  961.72   66.74
  -5   0   6   34.07    2.87
   5   0  -6   33.37    2.63
   5   0   6   31.27    2.81
  -5   0  -6   32.59    2.86
   6   0   6    3.15    0.91
  -6   0   6    1.93    0.45
  -6   0   6    1.57    0.85
  -6   0  -6    3.37    1.02
   6   0  -6    2.65    0.60
  -7   0   6    3.82    1.12
   7   0  -6    4.45    0.66
   7   0   6    3.91    1.08
  -7   0  -6    4.21    1.16
  -7   0   6    4.67    0.63
  -8   0  -6   90.94    6.27
  -8   0   6   90.62    6.29
  -8   0   6   87.19    6.92
   8   0   6   85.05    6.79
  -8   0  -6   91.19    6.94
  -9   0  -6   25.36    1.96
  -9   0  -6   24.42    2.80
  -9   0   6   23.41    1.85
  -9   0   6   21.78    2.77
 -10   0  -6  171.62   11.81
 -10   0  -6  162.89   12.49
 -10   0   6  172.88   12.58
 -11   0  -6    0.64    0.69
 -11   0   6    0.36    1.48
 -11   0  -6    1.11    1.68
 -12   0   6   39.00    4.28
 -12   0  -6   38.44    3.24
 -13   0   6   24.27    3.63
 -13   0  -6   26.14    2.67
 -14   0   6    5.53    2.58
 -15   0   6    4.28    2.85
   0   1  -6   87.78    6.09
   0  -1   6   82.49    6.10
   0  -1  -6   84.97    6.10
   0  -1   6   84.58    6.08
   0   1   6   86.58    6.08
   0  -1  -6   85.78    6.09
   0   1  -6   86.33    6.08
   0   1   6   83.27    6.11
  -1  -1  -6  534.71   37.97
  -1   1   6  511.58   37.92
   1   1  -6  533.21   37.87
  -1   1   6  536.57   37.97
   1  -1   6  512.27   37.97
   1   1  -6  562.84   37.97
   1  -1   6  515.78   37.85
  -1  -1  -6  541.10   37.90
  -1  -1   6  607.73   38.05
  -1   1  -6  581.50   38.01
  -1  -1   6  555.61   37.89
  -1   1  -6  601.91   37.91
   1  -1  -6  586.45   38.01
   1   1   6  580.35   38.03
  -2   1   6  226.83   16.65
   2   1  -6  231.05   16.46
   2   1  -6  239.87   16.63
   2  -1   6  228.65   16.66
  -2  -1  -6  239.91   16.67
  -2  -1   6  239.80   16.47
   2  -1  -6  250.18   16.67
  -2   1  -6  249.80   16.70
   2   1   6  245.86   16.71
  -2  -1   6  244.22   16.71
  -2   1  -6  241.96   16.46
   3   1  -6  333.22   24.63
   3  -1   6  340.91   24.73
  -3   1   6  335.12   24.72
  -3  -1  -6  330.35   24.70
   3  -1  -6  374.61   24.70
  -3   1  -6  375.53   24.79
  -3  -1   6  365.52   24.44
  -3  -1   6  376.95   24.80
  -3   1  -6  370.96   24.41
   3   1   6  374.52   24.79
  -4   1   6   34.50    2.60
   4  -1   6   27.21    2.51
   4   1  -6   30.85    2.42
  -4  -1  -6   32.28    2.57
   4   1   6   29.00    2.54
  -4  -1   6   27.59    2.05
   4  -1  -6   30.23    2.41
  -4  -1   6   25.38    2.51
  -4   1  -6   28.42    2.55
   5  -1   6   48.75    3.24
  -5   1  -6   32.64    3.09
  -5  -1   6   34.36    3.11
   5  -1  -6   34.85    2.85
   5   1   6   35.06    3.10
   6   1  -6   37.93    2.88
  -6   1   6   36.97    3.16
  -6  -1  -6   39.73    3.19
   6  -1   6   41.58    3.20
   6   1   6   35.38    3.15
  -6  -1   6   32.09    3.15
  -6   1  -6   35.12    3.19
   6  -1  -6   32.14    2.75
   7   1  -6   41.48    3.37
  -7   1   6   37.36    3.74
  -7   1   6   43.54    3.43
   7  -1   6   40.70    3.76
  -7  -1  -6   40.09    3.76
  -7  -1  -6   41.98    3.35
  -7   1  -6   50.80    3.97
   7  -1  -6   50.23    3.26
   7  -1  -6   49.34    3.28
  -7  -1   6   47.24    3.93
   7   1   6   49.10    3.84
  -8   1   6   20.01    2.51
  -8  -1  -6   20.81    2.52
  -8  -1  -6   24.01    2.03
  -8   1   6   24.14    2.10
  -8   1  -6   23.12    2.68
   8   1   6   25.79    2.57
  -8  -1   6   27.72    2.75
  -9  -1  -6   27.30    3.09
  -9   1   6   26.88    2.58
  -9   1   6   28.91    3.17
  -9  -1  -6   28.08    2.56
  -9  -1   6   35.25    3.36
  -9   1  -6   36.15    3.42
   9   1   6   34.54    3.08
  -9   1  -6   34.36    2.30
 -10   1   6   10.20    1.35
 -10  -1  -6   10.48    1.95
 -10   1   6   14.51    2.18
 -10  -1  -6   10.47    1.35
 -10   1  -6    9.45    1.08
 -10  -1   6   11.09    2.11
 -10   1  -6   11.54    2.19
 -11   1   6    0.61    1.43
 -11   1   6    3.46    0.84
 -11  -1  -6    2.08    0.92
 -11  -1  -6    2.48    1.63
 -11   1  -6    0.07    2.04
 -11  -1   6   -0.64    1.52
 -11   1  -6    1.22    0.63
 -12  -1  -6    3.66    1.11
 -12  -1  -6    3.53    2.04
 -12   1   6    5.71    1.95
 -12   1  -6    2.29    0.88
 -12  -1   6    2.57    1.93
 -13   1   6    9.17    2.46
 -13  -1  -6   10.27    1.78
 -13  -1   6    9.97    2.61
 -13   1  -6   11.41    1.52
 -14  -1  -6    3.50    1.73
 -14   1   6    7.02    2.55
 -14  -1   6    3.88    2.50
 -15   1   6    4.10    2.74
 -15  -1   6   -0.58    2.94
   0   2  -6  262.86   17.65
   0  -2   6  256.89   17.67
   0  -2   6  244.85   17.59
   0  -2  -6  252.40   17.66
   0   2  -6  257.61   17.62
   1   2  -6  424.34   29.11
  -1   2   6  421.20   29.13
   1  -2   6  403.98   29.11
   1   2  -6  407.18   29.03
   1  -2   6  405.06   29.05
  -1  -2   6  421.44   29.01
   1   2   6  413.67   29.16
  -1   2  -6  447.22   29.06
   1  -2  -6  442.64   29.17
  -1   2  -6  435.23   29.16
  -1  -2   6  438.64   29.20
  -2  -2  -6  238.97   16.41
   2  -2   6  232.68   16.39
   2   2  -6  239.65   16.36
   2   2  -6  232.17   16.19
   2  -2   6  235.03   16.12
  -2   2   6  240.34   16.41
   2  -2  -6  233.33   16.40
  -2   2  -6  233.93   16.43
  -2  -2   6  239.23   16.46
  -2  -2   6  224.37   16.16
   2   2   6  245.72   16.45
  -2   2  -6  232.24   16.22
  -3   2   6   23.16    1.85
   3   2  -6   19.98    1.40
   3  -2   6   20.49    1.79
  -3  -2  -6   20.52    1.77
   3   2  -6   21.99    1.76
   3  -2  -6   16.34    1.70
  -3   2  -6   15.65    1.76
  -3   2  -6   15.92    1.43
  -3  -2   6   16.33    1.79
   3   2   6   15.65    1.73
  -4   2   6   88.53    6.21
   4  -2   6   90.22    6.22
   4   2  -6   89.59    6.11
  -4  -2  -6   96.98    6.23
  -4  -2   6   79.07    6.24
  -4   2  -6   78.77    5.76
   4  -2  -6   76.65    6.06
  -4   2  -6   76.81    6.21
   4   2   6   76.70    6.18
   5   2  -6   99.45    7.49
  -5  -2  -6  101.80    7.61
   5  -2   6   90.39    7.58
  -5  -2  -6   94.15    7.39
  -5   2   6  100.07    7.63
  -5  -2   6  113.64    7.79
   5   2   6  110.47    7.70
   5  -2  -6  113.14    7.47
   5  -2  -6  110.64    7.48
  -5   2  -6  109.12    7.76
  -6   2   6  228.92   15.44
   6   2  -6  221.45   15.20
  -6  -2  -6  233.96   15.42
  -6  -2  -6  222.89   15.17
  -6  -2   6  203.99   15.47
  -6   2  -6  215.49   15.51
   6   2   6  218.22   15.42
   6  -2  -6  213.83   15.08
   6  -2  -6  202.51   15.07
   7   2  -6  189.38   13.06
  -7  -2  -6  182.78   13.07
  -7   2   6  189.29   13.38
  -7  -2  -6  195.20   13.35
  -7  -2   6  186.49   13.48
   7   2   6  184.77   13.35
   7  -2  -6  179.16   12.81
  -7   2  -6  187.09   13.51
  -8  -2  -6   91.21    6.62
  -8  -2  -6   82.19    6.83
  -8   2   6   91.32    6.69
   8   2  -6   88.32    6.42
  -8   2   6   90.47    6.97
   8   2   6   95.59    6.94
  -8   2  -6   91.84    7.12
  -8  -2   6   92.08    7.10
  -9   2   6   15.71    1.82
  -9  -2  -6   14.08    1.66
  -9  -2  -6   16.02    2.13
  -9   2   6   14.01    2.07
  -9   2  -6   13.22    2.28
   9   2   6   12.56    1.90
  -9  -2   6   11.49    2.11
 -10   2   6   12.64    1.95
 -10  -2  -6   15.63    1.99
 -10  -2  -6   16.32    2.36
 -10   2   6   13.64    2.32
  10   2   6   21.52    2.43
 -10   2  -6   22.62    3.05
 -10  -2   6   20.94    2.86
 -10   2  -6   20.93    1.53
 -11   2   6    8.34    1.93
 -11   2   6    9.24    1.63
 -11  -2  -6    8.68    1.99
 -11  -2  -6    8.88    1.54
 -11   2  -6   12.28    1.24
 -11  -2   6   10.34    2.30
 -12   2   6    5.41    1.43
 -12   2   6    5.03    1.89
 -12  -2  -6    3.56    1.30
 -12   2  -6    6.78    0.96
 -12  -2   6    4.66    2.14
 -13   2   6    4.71    1.14
 -13  -2  -6    4.89    1.72
 -13   2   6    3.73    2.00
 -13  -2   6    8.23    2.69
 -13   2  -6    9.41    1.21
 -14   2   6   14.40    3.04
 -14  -2  -6   15.48    2.53
 -14  -2   6   12.33    3.29
 -15   2   6    7.46    2.97
 -15  -2   6    7.53    3.44
   0   3  -6    7.46    0.99
   0  -3   6    6.76    1.01
   0   3  -6    7.16    0.93
   1  -3   6   31.50    2.91
   1   3  -6   35.41    2.90
   1   3  -6   34.90    2.97
  -1   3  -6   39.61    3.04
  -1   3  -6   43.27    2.94
   1  -3  -6   41.73    3.07
  -1  -3   6   41.94    3.12
   2   3  -6  115.62    7.97
   2   3  -6  119.17    8.14
   2  -3   6  115.49    7.96
  -2   3   6  115.19    8.15
  -2   3  -6  109.09    7.97
   2  -3  -6  106.69    8.15
   2   3   6  109.41    8.17
  -2  -3   6  112.73    8.24
  -2   3  -6  116.96    8.22
   3   3  -6   74.08    5.14
   3   3  -6   72.60    4.86
  -3   3   6   67.07    5.14
  -3  -3  -6   69.40    5.11
  -3   3  -6   66.79    4.89
  -3   3  -6   69.43    5.23
   3   3   6   65.21    5.18
   3  -3  -6   67.57    5.10
  -3  -3   6   69.06    5.27
   3  -3  -6   62.78    5.11
   4   3  -6   10.04    0.85
   4   3  -6   11.58    1.40
  -4  -3  -6    9.81    1.29
  -4   3   6    8.68    1.33
  -4   3  -6   13.55    1.60
  -4  -3   6   13.11    1.64
  -4   3  -6   13.04    1.06
   4  -3  -6   12.29    1.34
   4   3   6   13.56    1.55
   4  -3  -6   12.61    1.39
   5   3  -6   31.38    2.61
  -5   3   6   28.78    2.69
  -5  -3  -6   30.29    2.58
  -5   3  -6   29.65    2.23
  -5   3  -6   33.21    2.90
   5  -3  -6   28.75    2.53
   5  -3  -6   29.65    2.48
  -5  -3   6   31.72    2.92
   5   3   6   29.35    2.74
  -6  -3  -6   29.67    2.80
  -6   3   6   31.01    2.97
  -6  -3  -6   29.42    2.91
   6   3  -6   28.28    2.79
   6  -3  -6   36.33    2.66
   6   3   6   31.91    3.04
  -6   3  -6   35.06    3.24
  -6   3  -6   36.44    2.43
   6  -3  -6   34.91    2.68
  -6  -3   6   38.08    3.28
   7   3  -6   16.26    1.68
  -7  -3  -6   18.58    1.95
  -7  -3  -6   17.36    1.81
  -7   3   6   17.32    2.00
  -7  -3   6    9.56    1.89
   7   3   6   13.83    1.93
  -7   3  -6   13.80    1.18
  -7   3  -6   16.54    2.22
   7  -3  -6   14.35    1.21
  -8   3   6   32.73    2.87
  -8  -3  -6   33.86    2.64
   8   3  -6   29.62    2.34
  -8   3  -6   22.95    1.96
  -8  -3   6   19.49    2.85
   8   3   6   23.13    2.67
  -8   3  -6   27.29    3.06
  -9  -3  -6    4.46    1.18
  -9   3   6    4.89    1.48
  -9   3   6    3.48    1.28
  -9   3  -6    5.35    1.79
  -9   3  -6    7.09    0.84
  -9   3  -6    5.76    0.75
   9   3   6    4.65    1.35
  -9  -3   6    3.68    1.60
 -10  -3  -6   49.63    3.86
 -10   3   6   46.60    4.04
 -10   3   6   51.51    4.27
 -10   3  -6   40.63    3.24
  10   3   6   41.25    3.93
 -10  -3   6   38.28    4.34
 -11   3   6   15.76    2.36
 -11  -3  -6   16.69    2.21
 -11   3   6   15.05    2.49
 -11  -3   6   23.60    3.19
 -12   3   6   18.09    2.68
 -12  -3  -6    9.94    1.98
 -12   3   6   10.89    2.16
 -12  -3   6   18.21    3.03
 -13  -3  -6    2.88    1.62
 -13   3   6    3.72    2.02
 -13  -3   6    4.06    2.51
 -14   3   6    4.10    2.48
 -14  -3  -6    4.19    2.19
 -14  -3   6    8.70    3.13
 -15   3   6    2.84    2.72
 -15  -3   6    2.99    3.37
   0   4  -6  112.89    7.94
   0  -4  -6  109.65    8.01
   0   4  -6  110.63    7.92
   0  -4   6  108.51    7.99
  -1  -4  -6  456.18   29.79
   1   4  -6  468.04   29.65
   1  -4   6  484.37   29.73
   1   4  -6  483.07   29.74
   1  -4  -6  389.99   29.70
  -1   4  -6  400.77   29.60
  -1   4  -6  397.88   29.70
   1  -4  -6  394.57   29.74
  -1  -4   6  401.57   29.75
   2   4  -6   49.70    3.57
   2   4  -6   52.75    3.76
  -2  -4  -6   49.88    3.78
   2  -4   6   49.65    3.61
   2  -4  -6   44.57    3.72
  -2   4  -6   45.46    3.57
   2   4   6   46.53    3.80
   2  -4  -6   45.35    3.76
  -2  -4   6   41.80    3.77
  -2   4  -6   46.29    3.79
   3   4  -6  270.95   19.24
   3   4  -6  290.00   19.52
  -3  -4  -6  257.70   19.47
   3  -4   6  275.67   19.14
   3  -4  -6  296.16   19.56
   3   4   6  285.21   19.56
  -3   4  -6  274.23   19.59
   3  -4  -6  273.77   19.45
  -3  -4   6  283.32   19.63
  -3   4  -6  287.92   19.30
  -4   4   6   44.17    3.74
   4   4  -6   46.56    3.74
   4   4  -6   46.42    3.38
  -4  -4  -6   43.28    3.74
  -4   4  -6   46.27    3.92
   4  -4  -6   48.30    3.69
  -4  -4   6   46.97    3.96
  -4   4  -6   47.70    3.49
   4   4   6   44.78    3.82
   4  -4  -6   50.33    3.80
  -5  -4  -6  192.96   15.26
  -5   4   6  200.57   15.31
   5   4  -6  194.18   15.24
   5   4   6  227.77   15.44
  -5   4  -6  234.53   15.60
   5  -4  -6  231.76   15.29
  -5  -4   6  217.86   15.52
   5  -4  -6  232.78   15.19
  -5   4  -6  222.53   15.01
   6   4  -6    6.88    1.23
  -6  -4  -6    6.44    1.20
  -6   4   6    6.17    1.20
   6   4   6    4.34    1.14
  -6  -4   6    3.74    1.31
   6  -4  -6    4.79    0.84
   6  -4  -6    5.91    0.97
  -6   4  -6    4.98    0.76
  -6   4  -6    5.99    1.45
  -7  -4  -6   74.21    6.61
   7   4  -6   78.22    6.53
  -7   4   6   72.78    6.66
   7  -4  -6   93.98    6.22
   7  -4  -6   91.31    6.17
  -7  -4   6   98.54    7.13
  -7   4  -6   92.31    7.11
  -7   4  -6   96.39    6.29
   7   4   6   94.72    6.85
  -8  -4  -6   39.95    3.56
  -8   4   6   35.74    3.60
   8   4  -6   40.08    3.31
  -8   4  -6   45.47    4.16
   8   4   6   39.27    3.63
  -8  -4   6   40.25    4.00
  -8   4  -6   39.69    3.05
  -9  -4  -6   20.79    2.29
  -9   4   6   17.95    2.35
  -9   4   6   18.38    2.46
   9   4  -6   20.46    1.76
  -9   4  -6   12.40    1.61
  -9  -4   6   14.67    2.64
   9   4   6   14.49    2.18
 -10   4   6    4.37    1.72
 -10   4   6    4.03    1.50
 -10  -4  -6    1.69    1.22
 -10  -4   6    2.50    1.71
  10   4   6    2.98    1.32
 -11   4   6   34.34    4.10
 -11  -4  -6   36.69    3.64
 -11   4   6   39.32    3.93
  11   4   6   34.98    3.51
 -11  -4   6   34.16    4.30
 -12  -4  -6    0.09    1.45
 -12   4   6    2.63    2.28
 -12   4   6    1.84    1.67
 -12  -4   6    0.95    1.95
 -13  -4  -6   23.90    3.25
 -13   4   6   26.77    3.54
 -13  -4   6   28.86    4.28
 -14   4   6    9.03    2.64
 -14  -4  -6    2.48    2.15
 -14  -4   6    4.12    3.05
 -15  -4   6    5.98    3.87
   0  -5   6  315.82   22.98
   0   5  -6  332.52   22.94
   0   5  -6  345.96   22.97
   0  -5  -6  327.54   23.03
   1   5  -6   59.84    4.37
   1   5  -6   58.13    4.48
  -1  -5  -6   58.61    4.56
   1  -5   6   59.86    4.45
  -1  -5   6   56.84    4.54
   1  -5  -6   53.40    4.50
  -1   5  -6   54.58    4.36
  -1   5  -6   57.84    4.47
   2   5  -6   46.84    3.34
   2  -5   6   48.67    3.43
  -2  -5  -6   45.77    3.59
   2   5  -6   44.57    3.55
  -2  -5   6   41.24    3.58
  -2   5  -6   38.40    3.35
  -2   5  -6   39.90    3.52
   2  -5  -6   39.53    3.56
   2  -5  -6   38.07    3.48
  -3  -5  -6   16.95    2.02
   3   5  -6   18.12    1.71
   3  -5   6   17.26    1.72
   3   5  -6   18.88    2.00
  -3   5  -6   18.94    2.08
  -3  -5   6   24.52    2.26
   3   5   6   20.55    2.08
   3  -5  -6   21.77    2.02
  -3   5  -6   21.43    1.87
   3  -5  -6   19.95    2.10
   4   5  -6   25.54    2.22
   4   5  -6   23.02    1.71
  -4  -5  -6   21.94    2.20
   4  -5  -6   17.65    2.06
  -4   5  -6   18.24    2.18
  -4  -5   6   15.92    2.22
   4   5   6   18.04    2.13
  -4   5  -6   18.29    1.81
   4  -5  -6   15.55    1.89
   5   5  -6    7.57    0.91
   5   5  -6    9.56    1.52
  -5  -5  -6    9.81    1.56
  -5   5  -6    9.18    1.67
   5   5   6    7.43    1.43
   5  -5  -6    8.64    1.26
  -5  -5   6    9.85    1.71
  -5   5  -6    9.72    1.22
   5  -5  -6    8.54    1.39
  -6  -5  -6   42.67    3.67
   6   5  -6   39.95    3.53
  -6   5   6   43.11    3.63
  -6   5  -6   40.53    3.24
   6  -5  -6   40.84    3.23
  -6  -5   6   42.39    3.90
   6   5   6   38.67    3.65
   6  -5  -6   39.77    3.36
  -6   5  -6   41.47    3.96
  -7  -5  -6   22.99    2.63
   7   5  -6   23.36    2.54
  -7   5   6   23.30    2.60
   7   5   6   25.07    2.73
   7  -5  -6   24.46    1.96
  -7  -5   6   24.91    2.98
  -7   5  -6   24.83    3.10
   7  -5  -6   25.54    2.03
  -7   5  -6   25.05    2.23
  -8   5   6    9.98    1.70
   8   5  -6    6.85    1.35
  -8  -5  -6    7.43    1.63
  -8  -5   6    8.30    2.04
   8   5   6    5.79    1.51
  -8   5  -6    5.91    1.10
  -9   5   6    2.38    1.58
  -9  -5  -6    2.96    1.37
   9   5  -6    1.93    0.96
  -9   5   6    2.40    1.34
  -9  -5   6    3.75    1.81
   9   5   6    5.52    1.55
  -9   5  -6    4.89    1.05
 -10  -5  -6    1.30    1.38
 -10   5   6    1.59    1.81
 -10   5   6    1.72    1.49
  10   5   6    1.48    1.25
 -10  -5   6   -0.14    1.59
 -11   5   6    6.81    2.00
 -11  -5  -6    6.31    1.84
 -11  -5   6    8.65    2.53
 -12   5   6    0.14    1.67
 -12  -5  -6    3.81    1.80
 -12  -5   6   -1.27    2.07
 -13  -5  -6    7.13    2.32
 -13  -5   6    9.10    2.98
 -14  -5  -6   14.92    2.98
 -14  -5   6   10.44    3.63
   0   6  -6  330.17   22.18
   0  -6  -6  297.00   22.19
   0  -6   6  324.81   22.20
  -1  -6  -6   94.14    8.16
   1  -6   6   94.32    8.05
   1   6  -6  101.38    8.12
  -1  -6   6  119.11    8.27
  -1   6  -6  125.50    8.23
   1  -6  -6  122.60    8.27
  -1   6  -6  122.59    8.17
   2   6  -6   40.97    4.03
  -2  -6  -6   44.25    4.12
   2  -6   6   42.37    3.91
   2  -6  -6   58.62    4.34
  -2   6  -6   54.21    4.05
  -2   6  -6   58.53    4.24
   2  -6  -6   53.84    4.15
  -2  -6   6   53.70    4.24
  -3  -6  -6  146.62   10.63
   3   6  -6  145.31   10.56
   3  -6   6  149.36   10.31
  -3   6  -6  145.75   10.63
  -3   6  -6  142.10   10.38
   3  -6  -6  140.81   10.46
  -3  -6   6  146.26   10.69
   3  -6  -6  143.90   10.63
   4   6  -6   32.69    2.57
   4   6  -6   34.35    3.07
  -4  -6  -6   32.77    3.07
   4  -6   6   34.37    2.41
   4  -6   6   34.54    2.51
   4  -6  -6   27.68    2.96
  -4   6  -6   29.66    2.75
  -4   6  -6   29.47    3.09
   4  -6  -6   27.69    2.79
  -4  -6   6   31.13    3.18
   4   6   6   27.35    2.98
  -5  -6  -6   66.68    5.36
   5   6  -6   67.60    5.30
   5   6  -6   65.11    4.77
   5   6   6   68.92    5.35
  -5   6  -6   63.21    4.99
   5  -6  -6   63.77    5.21
   5  -6  -6   66.75    5.01
  -5   6  -6   60.81    5.40
  -6  -6  -6   18.82    2.21
   6   6  -6   17.08    2.04
   6  -6  -6   12.24    1.62
  -6  -6   6    9.62    1.93
   6   6   6   10.03    1.77
   6  -6  -6    8.97    1.32
  -6   6  -6    9.63    1.47
  -6   6  -6    9.11    2.00
  -7  -6  -6   24.55    2.58
   7   6  -6   24.63    2.43
  -7  -6   6   16.20    2.59
   7  -6  -6   15.88    1.55
   7  -6  -6   14.05    1.64
   7   6   6   19.27    2.48
  -7   6  -6   15.80    1.96
  -8  -6  -6   66.55    5.81
   8   6  -6   71.68    5.62
  -8  -6   6   70.02    6.14
   8   6   6   67.47    5.74
  -8   6  -6   72.03    5.44
  -9  -6  -6   88.94    7.70
   9   6  -6   91.13    7.36
  -9   6  -6  103.59    7.38
   9   6   6  102.57    7.71
  -9  -6   6  106.46    8.30
 -10  -6  -6    2.63    1.64
 -10   6  -6    7.55    1.47
  10   6   6    5.32    1.66
 -10  -6   6    6.14    2.28
 -11  -6  -6   53.04    5.09
 -11  -6   6   52.02    5.67
 -12  -6  -6   -0.53    1.73
 -12  -6   6    0.21    2.26
  12   6   6   -1.42    1.16
 -13  -6  -6    9.93    2.75
 -13  -6   6   14.90    3.63
 -14  -6  -6    2.42    2.42
 -14  -6   6    7.18    3.39
   0  -7   6    0.76    0.89
   0   7  -6    0.56    0.83
   0  -7  -6    1.24    0.92
  -1  -7  -6    8.31    1.52
   1   7  -6    9.66    1.51
   1  -7  -6    3.85    1.21
  -1   7  -6    5.44    1.23
  -1  -7   6    4.38    1.23
   2   7  -6   36.18    3.62
   2  -7   6   35.71    3.47
  -2  -7  -6   32.55    3.65
  -2   7  -6   47.13    3.67
   2  -7  -6   47.07    3.74
   2  -7  -6   46.26    3.91
  -2  -7   6   44.97    3.83
  -2   7  -6   50.05    3.80
  -3  -7  -6   35.90    3.33
   3  -7   6   37.08    2.90
   3   7  -6   32.32    3.19
  -3   7  -6   32.32    3.15
  -3  -7   6   31.56    3.22
  -3   7  -6   31.31    2.99
   3  -7  -6   30.61    3.01
   3  -7  -6   30.09    3.22
   4  -7   6    1.62    0.66
  -4  -7  -6   -1.16    0.87
   4  -7   6    1.01    0.62
   4   7  -6    0.18    1.03
  -4   7  -6    1.23    0.90
   4  -7  -6    0.81    0.87
  -4  -7   6   -0.54    0.97
   4  -7  -6    0.20    1.01
   4   7   6    0.96    0.96
  -4   7  -6    0.21    1.01
   5   7  -6   54.62    4.56
  -5  -7  -6   56.65    4.64
   5  -7  -6   49.18    4.48
  -5  -7   6   51.49    4.76
  -5   7  -6   52.04    4.32
   5   7   6   51.86    4.54
   5  -7  -6   49.87    4.19
   6   7  -6   67.63    5.50
  -6  -7  -6   72.27    5.63
   6   7  -6   71.02    4.81
  -6   7  -6   62.66    5.18
   6  -7  -6   55.00    5.13
  -6  -7   6   64.49    5.72
   6  -7  -6   62.26    4.95
   6   7   6   67.34    5.48
  -7  -7  -6    1.18    1.31
   7   7  -6    0.70    1.24
   7   7   6    1.23    1.15
  -7  -7   6    1.74    1.55
  -7   7  -6   -0.11    0.98
   7  -7  -6   -0.33    0.73
   7  -7  -6    1.12    0.64
  -8  -7  -6    0.91    1.50
   8   7  -6    2.60    1.41
   8   7   6    2.89    1.45
  -8  -7   6    3.92    1.85
  -8   7  -6    2.47    1.33
  -9  -7  -6    6.33    2.04
   9   7  -6   10.72    1.84
   9   7   6    9.15    1.96
  -9  -7   6   15.15    2.91
  -9   7  -6   10.56    1.86
 -10  -7  -6   10.84    2.45
  10   7   6    6.64    1.82
 -10   7  -6    8.50    1.88
 -10  -7   6    6.73    2.49
 -11  -7  -6   14.28    2.73
 -11  -7   6   11.63    3.09
 -12  -7  -6    6.81    2.46
 -12  -7   6    7.16    2.98
 -13  -7  -6    5.93    2.69
 -13  -7   6    5.89    3.30
 -14  -7  -6    3.00    2.81
 -14  -7   6    2.08    3.55
   0  -8   6  142.46   10.64
   0   8  -6  150.88   10.73
   0  -8  -6  140.24   10.67
   1   8  -6  119.56    8.84
  -1  -8  -6  114.44    8.78
   1  -8   6  114.53    8.63
  -1  -8   6  115.84    8.76
   1  -8  -6  117.40    8.75
  -1   8  -6  113.65    8.71
  -2  -8  -6  150.41   11.87
   2   8  -6  150.85   11.89
   2  -8   6  147.69   11.64
  -2  -8   6  170.93   12.00
  -2   8  -6  180.08   11.92
   2  -8  -6  168.08   12.09
   2  -8  -6  166.97   11.83
   3  -8   6    7.96    1.29
  -3  -8  -6    8.51    1.76
   3   8  -6    8.72    1.72
  -3  -8   6    4.79    1.51
  -3   8  -6    6.73    1.68
  -3   8  -6    7.08    1.54
   3  -8  -6    4.41    1.36
   3  -8  -6    3.27    1.45
   4   8  -6    8.28    1.83
  -4  -8  -6   12.98    2.12
   4  -8   6   11.56    1.45
   4  -8   6   12.36    1.52
   4   8   6   10.15    1.88
   4  -8  -6    5.70    1.41
  -4  -8   6    9.55    2.00
   4  -8  -6    7.30    1.83
  -4   8  -6    8.69    1.66
  -5  -8  -6   16.90    2.36
   5   8  -6   19.42    2.49
   5  -8  -6    7.02    1.84
   5   8   6    8.19    1.92
  -5  -8   6   10.97    2.17
  -5   8  -6   11.37    1.94
   5  -8  -6   11.64    1.64
  -6  -8  -6  145.34   10.89
   6   8  -6  130.15   10.71
   6   8  -6  153.32   10.16
  -6  -8   6  147.23   11.05
   6  -8  -6  146.69   10.60
   6   8   6  143.73   10.77
   6  -8  -6  137.75   10.24
  -6   8  -6  137.42   10.56
   7   8  -6   45.82    3.56
  -7  -8  -6   55.62    4.71
   7   8  -6   47.53    4.53
   7   8  -6   49.20    3.58
   7   8   6   34.99    4.24
   7  -8  -6   46.50    3.67
  -7   8  -6   45.22    4.27
   7  -8  -6   47.89    3.91
  -7  -8   6   48.02    4.73
   8   8  -6   54.03    5.05
  -8  -8  -6   61.56    5.30
  -8  -8   6   57.19    5.51
  -8   8  -6   49.82    4.86
   8   8   6   55.66    5.04
  -9  -8  -6    3.90    2.07
   9   8  -6    4.27    1.80
  -9  -8   6    5.71    2.36
   9   8   6    8.59    2.04
 -10  -8  -6   13.74    2.80
 -10  -8   6    7.75    2.66
 -11  -8  -6    3.98    2.26
 -11  -8   6    2.17    2.47
  11   8   6   -0.20    1.36
 -12  -8  -6   13.26    3.16
 -12  -8   6   21.90    4.17
 -13  -8  -6   -4.07    2.39
 -13  -8   6    5.13    3.07
   0  -9   6   13.79    2.11
   0  -9  -6   13.86    2.14
   1  -9   6   86.27    6.79
  -1  -9  -6   94.48    7.01
  -1  -9   6   81.25    6.87
   1  -9  -6   85.93    6.86
  -2  -9  -6   78.52    6.13
   2  -9   6   65.61    5.73
   2  -9  -6   71.64    6.26
  -2  -9   6   77.80    6.11
   2  -9  -6   70.80    5.90
  -3  -9  -6   52.08    4.40
   3  -9   6   50.57    3.96
   3  -9  -6   40.12    3.98
   3  -9  -6   42.53    4.41
  -3  -9   6   39.98    4.29
   4  -9   6   19.81    2.18
  -4  -9  -6   21.29    2.92
  -4  -9   6   22.74    3.07
   4  -9  -6   19.32    2.84
   4  -9  -6   18.79    2.42
   5  -9   6   23.81    2.31
   5  -9   6   25.13    2.32
  -5  -9  -6   24.48    3.37
   5   9   6   34.74    3.49
   5  -9  -6   33.64    3.51
  -5  -9   6   38.35    3.69
   5  -9  -6   33.60    2.92
  -6  -9  -6    1.59    1.62
   6   9  -6    0.81    0.89
   6   9   6    0.91    1.47
  -6  -9   6    0.43    1.69
   6  -9  -6    0.57    0.91
   6  -9  -6    1.84    1.40
   7   9  -6   14.43    1.78
   7   9  -6   18.52    1.85
  -7  -9  -6   19.58    2.89
   7  -9  -6   13.98    2.01
   7  -9  -6   13.32    1.76
  -7  -9   6   12.90    2.82
   7   9   6   11.73    2.30
  -8  -9  -6    5.63    2.10
   8   9   6    6.82    1.88
  -8  -9   6    8.31    2.62
  -9  -9  -6   52.55    5.17
   9   9  -6   45.06    4.90
  -9  -9   6   43.25    5.32
   9   9   6   44.05    4.56
 -10  -9  -6   12.55    2.98
 -10  -9   6   16.53    3.57
 -11  -9  -6   -1.09    2.12
 -11  -9   6   -2.30    2.59
  11   9   6    0.35    1.62
 -12  -9  -6    0.27    2.52
 -12  -9   6    2.85    3.02
 -13  -9  -6   -2.30    2.85
 -13  -9   6    2.12    3.45
   0 -10   6    9.59    1.91
   0 -10  -6    7.47    1.84
   1 -10   6   21.89    2.67
  -1 -10  -6   21.36    2.89
   1 -10  -6   17.49    2.66
  -1 -10   6   20.26    2.86
   2 -10  -6    8.67    2.64
   2 -10  -6   12.40    2.20
  -2 -10   6   14.50    2.42
   3 -10   6   32.82    3.27
  -3 -10  -6   32.72    3.73
  -3 -10   6   32.11    3.66
   3 -10  -6   35.31    4.14
   3 -10  -6   32.58    3.41
  -4 -10  -6  243.20   17.39
   4 -10   6  233.42   16.80
   4 -10  -6  234.28   16.95
   4 -10  -6  234.49   17.47
  -4 -10   6  241.70   17.48
   5 -10   6   37.35    2.97
  -5 -10  -6   37.61    4.10
   5 -10   6   33.26    3.00
   5 -10  -6   33.11    3.35
   5 -10  -6   37.00    4.20
  -5 -10   6   31.16    4.08
   5  10   6   31.23    3.88
  -6 -10  -6   18.00    2.90
   6  10  -6   10.90    1.75
   6 -10  -6   12.36    2.37
   6  10   6   14.96    2.58
  -6 -10   6    9.98    2.54
   6 -10  -6   11.17    1.74
   7  10  -6    0.69    1.09
  -7 -10  -6   -2.00    1.71
   7  10  -6   -0.14    0.82
   7  10   6    0.26    1.59
   7 -10  -6    0.70    0.92
  -7 -10   6   -0.19    1.70
   7 -10  -6    0.44    1.25
  -8 -10  -6   12.42    2.78
  -8 -10   6    5.77    2.65
   8  10   6    6.64    2.10
  -9 -10  -6    3.59    2.27
  -9 -10   6    4.14    2.66
   9  10   6    0.11    1.48
 -10 -10  -6   23.62    3.93
 -10 -10   6   23.31    4.42
 -11 -10  -6   11.50    3.03
 -11 -10   6    7.69    3.39
 -12 -10  -6   20.77    4.13
 -12 -10   6   21.95    4.55
   0 -11   6   12.06    2.23
   0 -11  -6   10.86    2.19
  -1 -11  -6   35.39    4.00
   1 -11   6   33.59    3.76
   1 -11  -6   40.27    3.96
  -1 -11   6   39.59    4.05
   2 -11   6   13.58    2.33
  -2 -11  -6   14.35    2.64
   2 -11  -6   23.58    2.80
  -2 -11   6   21.05    3.05
   3 -11   6    6.20    1.61
  -3 -11  -6    5.80    2.01
  -3 -11   6    7.98    2.07
   3 -11  -6    6.62    1.76
   4 -11   6   10.66    2.08
   4 -11   6   12.10    1.93
  -4 -11  -6   13.99    2.70
   4 -11  -6   14.71    2.23
  -4 -11   6   17.76    2.98
   4 -11  -6   15.39    3.31
   5 -11   6   20.88    2.08
  -5 -11  -6   16.96    2.95
  -5 -11   6   19.19    3.17
   5 -11  -6   11.58    2.14
   5  11   6   13.79    2.80
   5 -11  -6   13.19    2.91
   6  11  -6   16.08    2.25
  -6 -11  -6   16.20    3.00
   6 -11  -6   14.16    2.05
  -6 -11   6   12.69    2.92
   6 -11  -6   14.02    2.80
   6  11   6   14.26    2.73
   7  11  -6    9.56    1.88
  -7 -11  -6   15.27    2.95
  -7 -11   6    7.34    2.78
   7 -11  -6   10.89    1.65
   7  11   6    9.11    2.42
  -8 -11  -6    8.68    2.76
  -8 -11   6    9.92    3.10
   8  11   6    7.79    2.36
  -9 -11  -6    0.12    2.35
  -9 -11   6    0.59    2.47
   9  11   6   -0.84    1.61
 -10 -11  -6    4.34    2.78
 -10 -11   6    6.22    3.26
  10  11   6    1.58    2.00
 -11 -11  -6   -1.07    2.57
 -11 -11   6    2.78    3.28
  11  11   6   -0.05    2.46
   0 -12   6    0.43    1.59
   0 -12  -6    1.10    1.58
  -1 -12  -6  111.97    9.07
   1 -12   6  113.22    8.90
  -1 -12   6  112.61    9.11
   1 -12  -6  111.87    8.97
   2 -12   6   21.65    3.11
  -2 -12  -6   28.98    3.55
   2 -12  -6   27.03    3.39
  -2 -12   6   29.72    3.74
  -3 -12  -6   34.36    3.96
   3 -12   6   28.34    3.29
   3 -12  -6   26.65    3.38
  -3 -12   6   25.67    3.80
   4 -12   6    9.91    2.47
  -4 -12  -6   22.58    3.32
   4 -12   6   17.04    2.32
  -4 -12   6   14.07    2.99
   4 -12  -6   12.68    2.29
   5 -12   6   13.44    2.03
  -5 -12  -6   15.55    3.04
   5 -12  -6   20.15    2.58
   5  12   6   21.58    3.44
  -5 -12   6   25.33    3.72
  -6 -12  -6   11.41    2.76
   6  12  -6    5.70    2.23
   6  12   6    8.92    2.52
  -6 -12   6    7.33    2.70
   6 -12  -6    2.43    2.54
   6 -12  -6    6.35    1.60
  -7 -12  -6   52.86    5.84
  -7 -12   6   47.90    5.87
   7  12   6   44.29    5.21
   7 -12  -6   52.93    4.30
  -8 -12  -6    4.56    2.65
   8  12  -6    0.50    1.31
  -8 -12   6    5.97    2.83
   8  12   6    9.73    2.72
  -9 -12  -6   17.74    3.86
  -9 -12   6   20.00    4.37
 -10 -12  -6    0.28    2.92
  10  12   6    3.81    2.43
 -10 -12   6    6.48    3.61
 -11 -12  -6    2.57    3.29
 -11 -12   6    2.49    3.81
   0 -13  -6    2.32    1.84
   0 -13   6   -0.39    1.67
   1 -13   6    9.16    2.23
  -1 -13  -6    9.66    2.47
  -1 -13   6    9.65    2.52
   1 -13  -6    7.97    2.28
  -2 -13  -6   38.79    4.42
   2 -13   6   34.43    4.04
   2 -13  -6   32.42    4.10
  -2 -13   6   34.27    4.26
  -3 -13  -6    1.36    1.90
   3 -13   6    1.09    1.53
  -3 -13   6   -0.25    1.96
   3 -13  -6    1.77    1.74
  -4 -13  -6   29.27    4.06
   4 -13   6   28.92    3.27
  -4 -13   6   26.67    4.00
   4 -13  -6   21.05    3.12
   5 -13   6    0.91    1.67
   5 -13   6    8.41    1.62
  -5 -13  -6    7.72    2.58
   5 -13  -6    4.22    1.79
   5  13   6    2.41    2.39
  -5 -13   6    3.44    2.30
  -6 -13  -6    1.90    2.45
  -6 -13   6    3.83    2.72
   6 -13  -6    6.56    1.78
   6  13   6    8.54    2.83
  -7 -13  -6    5.93    2.95
   7  13  -6    0.31    1.64
   7 -13  -6   11.01    1.74
  -7 -13   6    7.66    3.10
   7  13   6   13.14    2.98
   8  13  -6   -0.16    1.69
  -8 -13  -6    5.12    2.99
   8  13   6    3.29    2.09
  -8 -13   6    6.99    3.22
  -9 -13  -6   -0.53    2.75
   9  13   6   -0.28    2.35
  -9 -13   6    6.36    3.51
 -10 -13  -6    8.52    3.62
 -10 -13   6   12.79    3.95
  10  13   6    1.83    3.37
   0 -14   6    7.36    2.47
   0 -14  -6    7.57    2.53
   1 -14   6   50.00    5.04
  -1 -14  -6   56.51    5.39
  -1 -14   6   44.19    5.17
   1 -14  -6   34.48    4.80
  -2 -14  -6    3.74    2.23
   2 -14   6    1.23    1.90
  -2 -14   6    2.01    2.22
   2 -14  -6   -0.42    1.80
   3 -14   6   16.55    2.92
  -3 -14  -6   21.31    3.73
  -3 -14   6   29.01    4.20
   3 -14  -6   28.15    3.50
   4 -14   6    1.14    1.73
  -4 -14  -6    0.63    2.27
   4 -14  -6    2.11    1.81
  -4 -14   6    4.53    2.59
   5 -14   6   15.39    2.41
  -5 -14  -6   22.74    4.06
  -5 -14   6   20.79    3.96
   5  14   6   22.81    3.86
   5 -14  -6   22.48    3.03
  -6 -14  -6    5.21    3.06
   6  14   6    7.91    2.76
   6 -14  -6    4.54    1.84
  -6 -14   6    1.97    2.79
  -7 -14  -6   32.52    4.57
   7  14   6   28.39    4.27
  -7 -14   6   31.75    4.70
   7 -14  -6   14.74    2.42
  -8 -14  -6    1.59    2.82
   8  14   6   -3.78    2.52
  -8 -14   6    4.63    3.29
  -9 -14  -6   18.20    4.36
  -9 -14   6   18.14    4.96
   0 -15   6   30.50    4.38
   0 -15  -6   33.76    4.52
   1 -15   6    8.09    2.55
  -1 -15  -6    4.28    2.53
  -1 -15   6    8.26    2.78
   1 -15  -6    7.54    2.57
   2 -15   6    4.36    2.21
  -2 -15  -6    4.28    2.60
   2 -15  -6    5.89    2.45
  -2 -15   6    9.03    2.90
   3 -15   6    0.50    2.01
  -3 -15  -6   -0.22    2.30
  -3 -15   6    0.50    2.33
   3 -15  -6    1.67    1.93
  -4 -15  -6    1.58    2.28
   4 -15   6   -0.42    1.86
  -4 -15   6    5.00    2.81
   4 -15  -6    4.49    2.18
  -5 -15  -6    7.36    3.10
   5 -15   6   -0.72    1.59
   5 -15  -6    4.47    2.07
  -5 -15   6    3.33    2.93
   5  15   6    1.85    2.93
  -6 -15  -6   13.55    3.65
   6 -15  -6    6.74    2.20
  -6 -15   6   12.92    3.81
   6  15   6    8.77    3.50
   7  15  -6   -0.34    2.65
  -7 -15  -6   -0.04    2.95
   7  15   6    1.42    2.88
  -7 -15   6    5.61    3.32
   0 -16   6   13.65    3.48
   0 -16  -6   17.92    3.63
  -1 -16  -6    5.42    2.89
   1 -16   6    0.91    2.47
  -1 -16   6    3.02    2.87
   1 -16  -6    0.52    2.36
  -2 -16  -6   20.75    4.03
   2 -16   6   20.49    3.52
   2 -16  -6   22.35    3.66
  -2 -16   6   23.67    4.23
  -3 -16  -6   13.12    3.45
   3 -16   6   13.38    2.98
  -3 -16   6    7.37    3.29
   3 -16  -6    9.50    2.85
  -4 -16  -6   15.37    3.72
   4 -16   6   13.24    2.79
   4 -16  -6    8.86    2.87
   4  16   6    6.65    3.63
  -4 -16   6    5.70    3.49
  -5 -16  -6   17.05    3.95
   5 -16  -6   11.27    2.84
   5  16   6   17.78    4.44
  -5 -16   6   12.54    3.76
   0 -17   6    2.37    2.89
   0 -17  -6   -2.20    2.57
  -1 -17  -6    0.06    2.74
   1 -17   6    0.35    2.60
   1 -17  -6   -1.38    2.57
  -1 -17   6    1.41    3.09
  -2 -17  -6    5.14    3.07
   2 -17   6    1.50    2.72
  -2 -17   6    1.88    3.29
   2 -17  -6    3.18    2.68
  -3 -17  -6    1.62    2.86
   3 -17  -6    0.21    2.53
  -3 -17   6    3.80    3.45
   0   0  -7    0.33    0.33
   0   0   7    0.36    0.37
   0   0  -7    0.05    0.35
   0   0   7    0.20    0.38
   2   0  -7    4.38    0.78
   2   0   7    1.94    0.66
  -2   0   7    3.26    0.73
  -2   0   7    2.56    0.53
  -2   0  -7    3.30    0.52
  -2   0  -7    3.33    0.74
  -3   0   7   82.02    6.14
  -3   0   7   81.31    5.88
  -3   0  -7   84.34    6.15
   3   0   7   84.69    6.16
   3   0  -7   83.25    6.07
   4   0   7   -0.43    0.57
  -4   0   7    0.84    0.67
   4   0  -7    0.31    0.52
  -4   0   7    0.77    0.35
  -4   0  -7    0.62    0.63
   5   0   7  240.14   16.96
  -5   0  -7  246.05   17.00
   5   0  -7  236.24   16.75
  -5   0   7  241.17   16.99
   6   0  -7    1.67    0.63
  -6   0  -7    1.31    0.85
  -6   0   7    2.38    0.95
   6   0   7    1.22    0.87
  -7   0  -7  259.45   18.25
  -7   0   7  249.09   17.65
   7   0  -7  252.70   17.79
   7   0   7  264.36   18.19
  -7   0   7  263.02   18.28
  -8   0   7    4.25    1.36
   8   0  -7    4.16    0.62
  -8   0  -7    3.00    1.16
   8   0  -7    3.65    0.66
  -8   0   7    4.63    0.58
  -8   0  -7    3.83    0.59
   8   0   7    5.39    1.30
  -9   0  -7   77.89    6.34
  -9   0   7   79.54    6.39
  -9   0  -7   77.24    5.56
 -10   0  -7   18.03    2.64
 -10   0  -7   17.43    1.65
 -10   0   7   18.20    2.63
 -11   0  -7   19.14    3.13
 -11   0   7   19.09    2.85
 -11   0  -7   18.04    1.77
 -12   0   7    2.10    1.82
 -12   0  -7    0.90    0.87
 -13   0   7    6.54    2.34
 -13   0  -7    6.38    1.29
 -14   0   7    0.71    2.31
 -15   0   7   16.56    3.58
   0   1  -7  192.46   13.03
   0  -1   7  184.39   13.02
   0   1   7  182.11   13.05
   0  -1  -7  186.66   13.04
   0   1   7  182.44   13.00
   0  -1  -7  192.48   13.04
   0   1  -7  184.43   13.02
   0  -1   7  188.69   13.05
   1   1  -7  154.84   10.47
  -1  -1  -7  154.05   10.58
   1  -1   7  149.58   10.58
  -1  -1  -7  154.45   10.49
   1  -1   7  150.59   10.44
  -1   1   7  146.40   10.52
   1   1  -7  153.00   10.55
  -1   1   7  151.66   10.57
   1   1   7  144.15   10.58
  -1  -1   7  146.11   10.59
  -1  -1   7  144.62   10.46
  -1   1  -7  147.27   10.46
  -1   1  -7  150.59   10.57
   1  -1  -7  150.26   10.57
  -2   1   7  251.44   18.02
  -2  -1  -7  252.09   18.01
   2  -1   7  266.79   18.04
   2   1  -7  267.11   17.99
  -2   1   7  271.65   17.93
   2   1  -7  259.69   17.82
  -2   1  -7  253.83   18.03
  -2  -1   7  243.09   17.81
   2  -1  -7  261.33   18.01
  -2   1  -7  262.82   17.82
   2   1   7  258.21   18.06
  -2  -1   7  259.30   18.07
  -3  -1  -7   33.97    2.80
   3  -1   7   32.97    2.82
   3   1  -7   39.45    2.80
  -3   1   7   31.61    2.79
   3  -1  -7   33.21    2.76
  -3  -1   7   35.59    2.50
  -3   1  -7   32.10    2.47
  -3   1  -7   32.19    2.80
   3   1   7   33.49    2.84
  -3  -1   7   33.00    2.84
  -4   1   7   26.29    2.40
   4   1  -7   26.86    2.25
   4  -1   7   26.70    2.40
  -4  -1  -7   23.96    2.35
   4  -1  -7   24.62    2.25
  -4  -1   7   27.96    2.44
   4   1   7   25.58    2.39
  -4   1  -7   25.11    2.37
  -4  -1   7   26.53    1.91
   5  -1   7    4.50    1.08
   5   1  -7    8.33    1.09
  -5  -1  -7    6.65    1.17
  -5   1   7    5.85    1.13
  -5  -1   7    6.81    1.28
   5   1   7    4.06    1.09
   5  -1  -7    5.88    0.96
  -5   1  -7    6.73    1.25
  -6  -1  -7   21.49    2.23
   6  -1   7   19.53    2.20
   6   1  -7   20.69    1.91
  -6   1   7   21.28    2.23
   6   1   7   17.58    2.18
   6  -1  -7   21.40    1.87
  -6  -1   7   21.82    2.31
  -6   1  -7   19.30    2.19
   7  -1   7    3.20    1.09
  -7  -1  -7    3.91    1.12
   7   1  -7    2.96    0.74
  -7   1   7    2.88    1.11
  -7  -1  -7    2.98    0.64
   7  -1  -7    2.58    0.63
   7  -1  -7    2.07    0.63
  -7   1  -7    3.90    1.23
  -7  -1   7    1.95    1.09
   7   1   7    3.03    1.09
  -8   1   7    9.13    1.12
  -8  -1  -7    9.55    1.16
  -8   1   7    9.05    1.66
   8   1  -7    7.90    1.04
  -8  -1  -7   12.17    1.84
  -8  -1   7    7.38    1.63
  -8   1  -7    7.20    1.65
   8   1   7    6.89    1.53
  -9   1   7   14.18    2.12
  -9   1   7   11.07    1.32
  -9  -1  -7   12.68    1.99
  -9  -1  -7   10.70    1.31
   9   1   7    7.95    1.60
  -9  -1   7    6.20    1.74
  -9   1  -7    9.59    0.85
  -9   1  -7   10.87    1.94
 -10   1   7    2.89    1.43
 -10  -1  -7    3.30    0.88
 -10  -1  -7    3.98    1.52
 -10   1   7    3.97    0.87
 -10   1  -7    3.92    0.59
 -10  -1   7    3.67    1.71
 -10   1  -7    5.71    1.87
 -11  -1  -7   -1.26    1.65
 -11  -1  -7    1.50    0.84
 -11   1   7    2.13    1.62
 -11   1   7    1.73    0.62
 -11   1  -7    3.11    0.67
 -11  -1   7    3.26    1.80
 -12  -1  -7    1.31    1.00
 -12   1   7    1.71    1.78
 -12  -1   7    0.99    1.78
 -12   1  -7    2.47    0.76
 -13  -1  -7    6.72    1.69
 -13   1   7   11.44    2.74
 -13  -1   7   13.01    2.99
 -13   1  -7   14.25    1.62
 -14   1   7    3.43    2.32
 -14  -1   7   -0.09    2.49
 -15   1   7    0.84    2.74
 -15  -1   7    4.83    3.25
   0   2  -7   21.15    1.78
   0  -2  -7   19.96    1.80
   0  -2   7   20.95    1.85
   0  -2   7   19.25    1.73
   0   2   7   19.76    1.82
   0   2  -7   20.75    1.75
   1  -2   7  326.19   23.30
   1  -2   7  337.46   23.24
   1   2  -7  345.46   23.23
  -1   2   7  330.47   23.31
   1   2  -7  344.24   23.30
  -1   2  -7  337.93   23.22
  -1  -2   7  334.20   23.19
  -1   2  -7  335.92   23.34
   1   2   7  338.94   23.37
  -1  -2   7  336.24   23.38
   1  -2  -7  344.02   23.34
   2   2  -7   25.54    2.08
   2  -2   7   24.72    2.13
  -2   2   7   24.93    2.13
   2   2  -7   23.91    1.89
  -2  -2  -7   20.87    2.07
   2  -2   7   25.85    1.84
  -2   2  -7   23.71    1.92
  -2  -2   7   22.32    1.86
   2  -2  -7   25.16    2.14
   2   2   7   22.19    2.14
  -2  -2   7   23.09    2.17
  -2   2  -7   24.51    2.15
  -3  -2  -7   90.70    6.45
   3   2  -7   95.58    6.40
   3  -2   7   93.58    6.48
  -3   2   7   93.46    6.47
   3   2  -7   94.01    6.12
   3  -2  -7   84.69    6.41
   3   2   7   77.76    6.44
  -3   2  -7   77.01    6.13
  -3  -2   7   85.91    6.51
  -3   2  -7   81.22    6.45
   4  -2   7  440.30   29.85
  -4   2   7  452.75   29.87
  -4  -2  -7  450.87   29.85
   4   2  -7  441.91   29.76
   4  -2  -7  411.00   29.75
  -4  -2   7  423.76   29.92
   4   2   7  414.93   29.87
  -4   2  -7  412.27   29.88
  -4   2  -7  433.59   29.46
  -5   2   7  128.78    9.02
   5  -2   7  132.99    9.04
   5   2  -7  125.44    8.84
  -5  -2  -7  136.38    9.01
   5   2   7  126.29    9.04
   5  -2  -7  116.05    8.79
  -5   2  -7  124.72    8.45
  -5  -2   7  111.22    9.02
  -5   2  -7  106.72    8.97
   6  -2   7   24.11    2.31
   6   2  -7   23.83    2.11
  -6  -2  -7   21.82    1.96
  -6  -2  -7   24.63    2.31
  -6   2   7   23.07    2.34
  -6   2  -7   20.03    2.37
   6   2   7   20.14    2.32
   6  -2  -7   20.66    1.95
  -6  -2   7   20.43    2.41
   6  -2  -7   20.47    1.95
  -7  -2  -7  122.31    9.10
   7   2  -7  119.54    8.82
  -7   2   7  119.91    9.16
  -7  -2  -7  118.39    8.80
  -7   2  -7  121.92    9.26
  -7  -2   7  126.70    9.32
   7  -2  -7  125.37    8.67
   7   2   7  130.11    9.19
   7  -2  -7  126.74    8.68
  -8   2   7    7.56    1.57
  -8  -2  -7    9.11    1.64
  -8  -2  -7    8.67    1.22
  -8   2   7    8.56    1.29
   8   2  -7    8.92    1.11
  -8   2  -7    5.24    1.61
  -8  -2   7    8.14    1.71
   8   2   7    7.04    1.54
  -9   2   7   60.37    5.09
  -9  -2  -7   58.00    4.93
  -9  -2  -7   60.23    4.57
  -9   2   7   61.09    4.64
  -9  -2   7   53.85    5.17
  -9   2  -7   57.84    5.24
   9   2   7   57.54    4.94
 -10   2   7   43.78    4.08
 -10  -2  -7   41.05    3.43
 -10   2   7   41.74    3.51
 -10  -2  -7   40.53    3.99
 -10   2  -7   41.70    2.92
  10   2   7   34.60    3.75
 -10  -2   7   40.37    4.28
 -11   2   7   31.79    3.82
 -11   2   7   39.56    3.27
 -11  -2  -7   39.42    3.23
 -11  -2  -7   32.46    3.84
 -11   2  -7   33.49    2.63
 -11  -2   7   34.90    4.10
 -12  -2  -7   51.78    4.37
 -12   2   7   55.49    5.15
 -12   2   7   48.38    4.23
 -12  -2   7   56.32    5.48
 -12   2  -7   53.25    3.86
 -13   2   7    5.28    2.24
 -13  -2  -7    4.37    1.61
 -13  -2   7    9.57    2.84
 -13   2  -7    7.84    1.04
 -14   2   7    4.50    2.53
 -14  -2  -7    6.74    1.94
 -14  -2   7    0.58    2.60
 -15   2   7    7.41    2.96
 -15  -2   7    3.91    3.49
   0   3  -7  248.83   17.05
   0   3  -7  237.79   17.09
   0  -3   7  246.49   17.15
   0  -3  -7  262.72   17.18
   0  -3   7  232.82   17.02
   1  -3   7   38.09    3.27
   1  -3   7   44.28    3.33
   1   3  -7   42.07    3.31
   1   3  -7   41.84    3.25
  -1   3  -7   43.58    3.38
  -1  -3   7   39.70    3.39
   1   3   7   41.05    3.40
  -1   3  -7   43.64    3.25
   1  -3  -7   48.05    3.46
   2  -3   7   46.21    3.40
   2   3  -7   45.18    3.41
   2   3  -7   45.12    3.57
   2  -3   7   43.97    3.57
  -2   3   7   42.54    3.59
   2  -3  -7   50.83    3.69
  -2   3  -7   45.56    3.66
  -2   3  -7   47.55    3.43
   2   3   7   44.75    3.65
  -2  -3   7   44.14    3.68
   3   3  -7   24.30    2.21
  -3   3   7   25.43    2.27
   3   3  -7   24.60    1.92
   3  -3   7   25.18    2.28
   3  -3  -7   24.08    2.25
  -3   3  -7   25.34    1.98
  -3   3  -7   23.85    2.30
  -3  -3   7   25.30    2.41
   3   3   7   22.59    2.29
   4   3  -7   40.67    3.34
  -4  -3  -7   41.27    3.30
  -4   3   7   37.72    3.38
   4   3  -7   39.87    2.90
  -4   3  -7   43.75    3.05
  -4  -3   7   42.29    3.59
   4   3   7   42.11    3.49
   4  -3  -7   39.65    3.30
  -4   3  -7   44.23    3.56
   4  -3  -7   39.59    3.35
  -5  -3  -7   35.59    2.99
   5   3  -7   32.45    2.85
  -5  -3  -7   35.69    2.83
  -5   3   7   30.81    2.95
   5  -3  -7   31.15    2.75
   5   3   7   31.96    3.03
   5  -3  -7   31.82    2.82
  -5   3  -7   33.85    2.47
  -5   3  -7   38.68    3.20
  -5  -3   7   29.41    3.09
  -6   3   7    6.28    1.39
   6   3  -7    8.38    1.30
  -6  -3  -7    6.67    1.31
  -6  -3  -7    8.70    1.26
   6  -3  -7    6.80    1.05
  -6  -3   7   10.81    1.76
   6   3   7    7.36    1.44
  -6   3  -7    9.32    1.67
  -6   3  -7    8.47    0.82
   6  -3  -7    9.48    1.20
  -7  -3  -7   44.49    3.89
  -7   3   7   44.26    3.95
  -7  -3  -7   44.20    3.72
   7   3  -7   45.12    3.69
  -7  -3   7   44.43    4.14
  -7   3  -7   43.40    4.15
  -7   3  -7   47.60    3.24
   7   3   7   44.86    3.97
   7  -3  -7   46.90    3.42
   7  -3  -7   45.72    3.42
  -8   3   7   12.12    1.92
  -8  -3  -7   12.29    1.60
  -8  -3  -7   12.43    1.81
   8   3  -7   11.74    1.42
  -8   3  -7   10.76    2.11
  -8  -3   7   11.03    2.01
  -8   3  -7   10.06    0.94
   8   3   7    8.60    1.69
  -9   3   7    2.33    1.14
  -9   3   7    0.54    1.15
  -9  -3  -7    1.16    0.97
   9   3  -7    0.64    0.61
   9   3   7    1.00    1.20
  -9  -3   7    1.02    1.40
  -9   3  -7    1.73    0.45
 -10   3   7   18.12    2.52
 -10  -3  -7   13.17    1.84
 -10   3   7   13.37    2.05
  10   3   7   11.35    2.04
 -10  -3   7   13.70    2.59
 -11  -3  -7    0.52    1.07
 -11   3   7    1.20    1.35
 -11   3   7   -0.89    1.42
 -11  -3   7   -1.12    1.59
  11   3   7    1.15    1.33
 -12  -3  -7   14.67    2.21
 -12   3   7   16.33    2.81
 -12   3   7   17.99    2.46
 -12  -3   7   17.81    3.15
 -13   3   7    3.81    2.15
 -13  -3  -7    5.31    1.70
 -13  -3   7    2.58    2.42
 -14   3   7   -1.05    2.14
 -14  -3  -7    0.81    1.85
 -14  -3   7    2.51    2.82
 -15   3   7    5.23    2.87
 -15  -3   7    0.01    3.35
   0   4  -7   43.34    3.36
   0  -4  -7   41.77    3.42
   0   4  -7   41.55    3.29
   0  -4   7   39.89    3.38
   1   4  -7    9.04    1.18
   1   4  -7    8.17    1.22
   1  -4   7    7.09    1.17
  -1  -4  -7    8.40    1.34
   1  -4  -7   11.86    1.40
  -1   4  -7   11.69    1.22
   1  -4  -7   13.03    1.47
  -1   4  -7   11.65    1.34
  -1  -4   7   10.68    1.43
   2  -4   7  264.88   19.77
  -2  -4  -7  263.19   19.91
   2   4  -7  265.88   19.87
   2   4  -7  270.92   19.75
  -2   4  -7  297.33   19.78
   2  -4  -7  298.96   19.97
   2   4   7  290.61   20.01
  -2   4  -7  297.18   20.03
  -2  -4   7  311.20   20.11
   2  -4  -7  301.34   20.02
   3  -4   7   36.85    2.85
   3   4  -7   35.58    2.97
   3   4  -7   36.93    3.22
  -3  -4  -7   35.68    3.23
  -3   4  -7   42.02    3.44
   3   4   7   41.11    3.37
  -3  -4   7   42.80    3.51
   3  -4  -7   42.31    3.35
   3  -4  -7   41.66    3.26
  -3   4  -7   41.28    3.03
  -4   4   7  247.56   17.32
   4   4  -7  243.75   16.92
   4   4  -7  253.30   17.31
  -4  -4  -7  249.39   17.29
   4  -4  -7  244.90   17.22
  -4  -4   7  244.48   17.49
  -4   4  -7  254.40   17.49
   4   4   7  235.93   17.36
   4  -4  -7  240.31   17.30
  -4   4  -7  246.37   17.01
  -5  -4  -7   58.99    4.72
   5   4  -7   58.71    4.70
  -5   4   7   58.98    4.77
  -5   4  -7   61.40    4.97
  -5   4  -7   59.57    4.37
   5  -4  -7   61.35    4.72
  -5  -4   7   62.33    5.05
   5   4   7   58.82    4.86
   5  -4  -7   59.58    4.60
   6   4  -7  168.23   11.28
  -6   4   7  166.57   11.38
  -6  -4  -7  171.22   11.33
   6  -4  -7  149.03   11.10
   6   4   7  147.18   11.38
  -6   4  -7  147.09   11.52
  -6   4  -7  152.18   10.87
  -6  -4   7  151.95   11.54
   6  -4  -7  153.03   11.03
  -7  -4  -7    9.43    1.63
  -7   4   7   10.79    1.77
   7   4  -7   11.54    1.66
  -7  -4   7   13.98    2.23
   7  -4  -7   11.98    1.29
   7   4   7   14.96    2.03
  -7   4  -7   15.25    2.37
  -7   4  -7   12.59    1.26
   7  -4  -7   13.16    1.34
   8   4  -7  123.83    9.04
  -8   4   7  121.73    9.32
  -8  -4  -7  126.37    9.20
   8   4   7  124.84    9.35
  -8   4  -7  121.91    8.71
  -8  -4   7  129.42    9.68
  -8   4  -7  122.66   10.01
  -9  -4  -7    2.42    1.20
  -9   4   7    0.23    1.24
  -9   4   7    2.02    1.31
   9   4  -7    2.51    0.89
   9   4   7    1.23    1.26
  -9  -4   7    1.51    1.50
  -9   4  -7    2.36    0.67
 -10   4   7   18.51    2.85
 -10   4   7   21.35    3.01
 -10  -4  -7   21.98    2.72
  10   4   7   25.18    2.95
 -10   4  -7   25.73    2.11
 -10  -4   7   29.77    3.59
 -11  -4  -7   19.19    2.53
 -11   4   7   21.08    2.93
 -11   4   7   18.93    2.86
 -11  -4   7   21.57    3.43
  11   4   7   17.28    2.53
 -12   4   7   11.24    2.36
 -12  -4  -7   10.88    2.08
 -12   4   7    9.06    2.55
 -12  -4   7    4.88    2.49
 -13   4   7   10.54    2.57
 -13  -4  -7    8.52    2.11
 -13  -4   7   11.11    3.21
 -14   4   7   22.26    3.63
 -14  -4  -7   18.86    3.01
 -14  -4   7   14.08    3.94
 -15   4   7   -1.50    2.93
 -15  -4   7    1.24    3.77
   0   5  -7  116.69    8.26
   0  -5  -7  115.58    8.39
   0  -5   7  110.00    8.33
   0   5  -7  113.26    8.27
   1   5  -7   13.20    1.53
   1  -5   7   13.77    1.60
   1   5  -7   14.95    1.63
  -1  -5  -7   13.67    1.68
  -1  -5   7   17.02    1.86
   1  -5  -7   12.10    1.64
  -1   5  -7   13.74    1.52
  -1   5  -7   16.19    1.73
   1  -5  -7   14.75    1.78
   2   5  -7    9.31    1.20
   2  -5   7   10.50    1.28
  -2  -5  -7    6.57    1.30
   2   5  -7    7.06    1.26
  -2   5  -7    9.63    1.23
   2  -5  -7    9.29    1.40
   2  -5  -7    8.54    1.43
  -2   5  -7   10.31    1.56
  -2  -5   7   10.84    1.56
  -3  -5  -7    0.31    0.74
   3  -5   7    0.31    0.49
   3   5  -7   -0.59    0.67
   3   5  -7    0.25    0.44
   3   5   7    0.91    0.87
   3  -5  -7    0.19    0.69
  -3  -5   7    0.79    0.85
  -3   5  -7    0.35    0.58
   3  -5  -7   -0.15    0.78
  -3   5  -7    0.49    0.81
  -4  -5  -7   27.02    2.66
   4   5  -7   28.18    2.25
   4   5  -7   26.51    2.62
  -4   5  -7   26.20    2.33
   4  -5  -7   28.50    2.56
   4   5   7   27.29    2.77
  -4   5  -7   27.63    2.82
   4  -5  -7   29.54    2.71
  -4  -5   7   27.25    2.85
   5   5  -7   26.07    1.96
   5   5  -7   27.59    2.60
  -5  -5  -7   26.35    2.62
   5   5   7   23.32    2.63
  -5   5  -7   20.17    2.65
   5  -5  -7   27.64    2.54
   5  -5  -7   24.73    2.37
  -5  -5   7   22.43    2.70
  -5   5  -7   24.73    2.19
   6   5  -7  106.33    7.92
  -6   5   7  109.15    7.98
  -6  -5  -7  105.35    7.96
  -6   5  -7  107.17    7.58
   6  -5  -7  104.36    7.64
   6  -5  -7  105.18    7.77
   6   5   7  104.01    8.03
  -6   5  -7  104.44    8.25
  -6  -5   7  102.00    8.21
  -7   5   7    6.84    1.46
  -7  -5  -7    5.44    1.40
   7   5  -7    7.64    1.46
   7   5   7    4.69    1.41
  -7   5  -7    6.06    1.95
   7  -5  -7    5.83    0.97
  -7  -5   7    3.27    1.53
  -7   5  -7    4.64    0.92
   7  -5  -7    4.21    0.83
  -8  -5  -7    5.07    1.46
  -8   5   7    5.72    1.55
   8   5  -7    3.54    1.23
  -8   5  -7    4.94    0.97
   8   5   7    4.83    1.46
  -8  -5   7    3.78    1.73
  -9   5   7   11.73    2.06
  -9  -5  -7   12.96    2.05
   9   5  -7    9.21    1.55
  -9  -5   7   14.70    2.63
  -9   5  -7   11.59    1.48
   9   5   7   11.86    2.07
 -10   5   7    8.20    1.94
 -10  -5  -7    6.70    1.74
 -10   5   7    3.08    1.97
 -10   5  -7    5.05    1.18
  10   5   7    4.94    1.56
 -10  -5   7    5.25    2.20
 -11   5   7   11.41    2.29
 -11  -5  -7   12.57    2.22
 -11  -5   7   15.20    2.98
  11   5   7    6.84    1.61
 -12  -5  -7    5.71    1.96
 -12   5   7    5.60    2.17
 -12  -5   7    5.55    2.53
 -13   5   7    1.74    2.18
 -13  -5  -7    4.40    2.05
 -13  -5   7    4.21    2.86
 -14  -5  -7   11.02    2.61
 -14  -5   7    9.34    3.76
   0  -6  -7  100.43    7.82
   0   6  -7  103.74    7.72
   0  -6   7  108.66    7.84
   0   6  -7  106.35    7.77
   1  -6   7   29.82    2.52
   1   6  -7   31.50    2.43
  -1  -6  -7   30.47    2.70
   1   6  -7   30.75    2.61
  -1   6  -7   20.49    2.32
  -1  -6   7   21.65    2.51
  -1   6  -7   21.16    2.43
   1  -6  -7   21.73    2.44
   2  -6   7  150.40    9.93
   2   6  -7  157.03   10.10
  -2  -6  -7  145.73   10.12
   2   6  -7  149.68    9.85
   2  -6  -7  123.94   10.06
   2  -6  -7  124.45    9.96
  -2  -6   7  130.56   10.08
  -2   6  -7  121.72    9.97
  -2   6  -7  130.64    9.86
   3  -6   7   42.02    3.33
   3   6  -7   44.45    3.33
   3   6  -7   46.77    3.69
  -3  -6  -7   42.48    3.71
  -3   6  -7   38.12    3.61
   3  -6  -7   41.49    3.57
   3  -6  -7   41.64    3.70
   3   6   7   37.06    3.65
  -3  -6   7   38.49    3.70
  -3   6  -7   39.83    3.42
   4   6  -7   58.47    4.96
   4   6  -7   57.05    4.60
   4  -6   7   54.65    4.36
  -4  -6  -7   55.44    5.00
  -4  -6   7   71.22    5.30
   4   6   7   65.47    5.13
   4  -6  -7   72.41    5.19
  -4   6  -7   60.04    5.14
  -4   6  -7   67.30    4.82
   4  -6  -7   67.55    4.94
   5   6  -7   43.45    3.94
   5   6  -7   42.31    3.41
  -5  -6  -7   42.91    3.97
  -5   6  -7   46.97    4.21
   5  -6  -7   45.58    3.95
   5  -6  -7   46.56    3.74
  -5  -6   7   39.87    4.08
   5   6   7   48.61    4.07
  -5   6  -7   47.16    3.64
  -6  -6  -7   77.53    7.02
   6   6  -7   78.28    6.33
   6   6  -7   86.80    6.34
   6   6  -7   81.25    6.98
   6  -6  -7   91.42    6.93
  -6   6  -7  103.36    6.81
   6  -6  -7  106.08    6.79
  -6  -6   7  102.21    7.46
   6   6   7  105.46    7.26
   7   6  -7   15.04    2.18
  -7  -6  -7   16.92    2.35
   7   6   7   16.32    2.37
   7  -6  -7   15.48    1.62
  -7  -6   7   17.04    2.68
   7  -6  -7   16.22    1.81
  -7   6  -7   15.26    1.92
   8   6  -7  192.68   13.74
  -8  -6  -7  204.54   13.99
  -8   6  -7  179.78   13.46
   8   6   7  190.98   13.92
  -8  -6   7  183.73   14.24
  -9  -6  -7   13.68    2.18
   9   6  -7   11.38    1.84
  -9  -6   7    9.32    2.48
   9   6   7    7.68    1.90
  -9   6  -7   10.07    1.62
 -10  -6  -7   21.90    2.72
  10   6   7   14.90    2.35
 -10  -6   7   16.07    3.12
 -10   6  -7   10.77    1.91
 -11  -6  -7   21.43    3.02
 -11  -6   7   18.71    3.48
 -12  -6  -7   21.22    3.08
 -12  -6   7   15.59    3.63
 -13  -6  -7    0.22    2.03
 -13  -6   7    7.11    3.12
 -14  -6  -7    8.03    2.79
 -14  -6   7    8.95    3.77
   0  -7  -7   15.20    2.07
   0   7  -7   11.43    1.75
   0  -7   7   11.02    1.73
   0   7  -7   11.56    1.69
  -1  -7  -7   44.67    4.09
   1   7  -7   45.68    3.83
   1  -7   7   49.49    3.99
   1   7  -7   48.32    4.02
  -1   7  -7   44.10    3.88
  -1  -7   7   46.93    4.08
   1  -7  -7   46.75    4.03
  -1   7  -7   48.27    4.01
   2   7  -7    6.12    1.15
   2   7  -7    7.02    1.42
   2  -7   7    6.01    1.24
  -2  -7  -7    5.98    1.48
  -2   7  -7    8.47    1.56
  -2  -7   7    7.04    1.48
   2  -7  -7    6.50    1.35
   2  -7  -7    7.85    1.66
  -2   7  -7    7.58    1.38
   3   7  -7   48.00    4.26
   3   7  -7   50.50    3.96
   3  -7   7   51.92    4.03
  -3  -7  -7   47.06    4.30
  -3  -7   7   45.86    4.36
   3  -7  -7   52.42    4.24
  -3   7  -7   47.97    4.09
  -3   7  -7   55.09    4.40
   3  -7  -7   49.56    4.44
  -4  -7  -7    2.62    1.18
   4  -7   7    2.28    0.68
   4   7  -7    2.78    0.79
   4  -7   7    1.68    0.69
   4   7  -7    0.73    1.08
   4  -7  -7    2.08    1.00
  -4  -7   7    1.34    1.22
  -4   7  -7    2.58    1.00
   4  -7  -7    1.21    1.22
  -4   7  -7    2.82    1.31
   4   7   7    1.44    1.14
   5   7  -7    5.46    0.96
   5   7  -7    7.66    1.65
  -5  -7  -7    5.27    1.55
   5   7   7    5.13    1.46
  -5  -7   7    4.68    1.56
  -5   7  -7    3.52    1.19
   5  -7  -7    5.74    1.20
   5  -7  -7    4.40    1.45
   6   7  -7    6.85    1.02
   6   7  -7    8.10    1.73
  -6  -7  -7    8.96    1.89
  -6   7  -7    8.92    1.55
   6  -7  -7    7.53    1.57
   6   7   7    7.39    1.73
   6  -7  -7    7.88    1.32
  -6  -7   7    8.61    1.99
   7   7  -7   13.22    2.20
  -7  -7  -7   14.34    2.38
   7   7   7   14.09    2.24
  -7   7  -7   13.01    1.88
  -7  -7   7   14.11    2.60
   7  -7  -7   15.35    1.93
   7  -7  -7   13.68    1.60
  -8  -7  -7   15.70    2.54
   8   7  -7   14.13    2.34
  -8  -7   7   16.71    2.94
  -8   7  -7   14.70    2.07
   8   7   7   14.58    2.44
   9   7  -7    9.53    1.96
  -9  -7  -7   12.35    2.35
  -9  -7   7   15.81    3.01
  -9   7  -7   12.43    1.94
   9   7   7    8.74    2.05
  10   7  -7    0.07    1.22
 -10  -7  -7    2.38    1.71
 -10   7  -7    1.69    1.63
  10   7   7    2.60    1.60
 -10  -7   7    2.66    2.21
 -11  -7  -7    4.42    2.09
  11   7   7   -0.92    1.26
 -11  -7   7    4.39    2.59
 -12  -7  -7    5.87    2.24
 -12  -7   7    7.61    2.91
  12   7   7    2.88    1.52
 -13  -7  -7    0.10    2.27
 -13  -7   7   -4.18    2.69
 -14  -7  -7   -0.04    2.65
 -14  -7   7    4.49    3.65
   0   8  -7    7.16    1.47
   0   8  -7    7.35    1.57
   0  -8   7    8.43    1.63
   0  -8  -7    6.82    1.57
   1  -8   7  120.47    8.82
   1   8  -7  119.09    8.91
  -1  -8  -7  118.26    8.95
  -1   8  -7  124.42    8.87
   1  -8  -7  113.93    8.88
  -1   8  -7  116.41    8.83
  -1  -8   7  109.94    8.89
   2   8  -7    8.90    1.94
   2  -8   7    9.19    1.71
  -2   8  -7   17.45    2.12
   2  -8  -7   15.34    2.41
  -2   8  -7   15.69    2.18
  -2  -8   7   14.59    2.15
   2  -8  -7   15.96    2.11
  -3  -8  -7  179.28   13.30
   3   8  -7  170.17   13.20
   3  -8   7  169.49   12.89
   3  -8  -7  193.28   13.14
  -3  -8   7  181.83   13.34
  -3   8  -7  186.66   13.59
  -3   8  -7  181.79   13.08
   3  -8  -7  186.27   13.42
   4   8  -7   70.67    5.15
   4   8  -7   79.45    5.75
   4  -8   7   70.39    5.09
  -4  -8  -7   70.06    5.69
   4  -8  -7   65.89    5.35
   4   8   7   54.19    5.51
  -4  -8   7   59.88    5.70
   4  -8  -7   62.43    5.68
  -4   8  -7   62.64    5.38
   5   8  -7   64.21    4.54
  -5  -8  -7   63.15    5.26
   5   8  -7   54.20    5.06
  -5  -8   7   55.14    5.25
  -5   8  -7   54.95    4.84
   5  -8  -7   59.21    4.72
   5   8   7   52.27    5.03
   5  -8  -7   55.87    5.08
   6   8  -7    9.98    2.01
  -6  -8  -7    9.89    2.07
  -6   8  -7    3.88    1.49
   6  -8  -7    5.74    1.24
   6  -8  -7    5.55    1.61
   6   8   7    3.49    1.56
  -6  -8   7    3.48    1.84
  -7  -8  -7   32.97    3.58
   7   8  -7   24.91    3.42
   7   8  -7   27.49    2.29
   7   8  -7   26.18    2.26
   7  -8  -7   31.13    2.94
   7   8   7   28.40    3.35
  -7   8  -7   28.56    3.19
   7  -8  -7   28.81    2.57
  -7  -8   7   31.01    3.67
  -8  -8  -7    6.99    2.02
   8   8  -7    4.66    1.95
   8   8   7    2.60    1.58
  -8   8  -7    2.27    1.51
  -8  -8   7    0.48    1.89
   8  -8  -7    3.10    0.60
   9   8  -7   49.30    5.10
  -9  -8  -7   62.43    5.50
  -9  -8   7   61.87    5.99
   9   8   7   53.78    5.16
 -10  -8  -7   17.98    3.10
 -10  -8   7   21.78    4.00
 -11  -8  -7   15.72    3.15
 -11  -8   7   18.66    3.94
 -12  -8  -7   10.74    2.86
 -12  -8   7    7.25    3.24
 -13  -8  -7   13.59    3.37
 -13  -8   7   11.43    4.08
   0  -9   7   40.88    3.90
   0  -9  -7   40.91    3.94
  -1  -9  -7   48.38    4.74
   1  -9   7   54.19    4.66
   1  -9  -7   57.60    4.74
  -1   9  -7   57.04    4.71
  -1  -9   7   50.96    4.71
   2  -9   7   49.31    4.22
  -2  -9  -7   45.21    4.38
   2  -9  -7   47.34    4.75
  -2  -9   7   49.58    4.56
   2  -9  -7   48.43    4.33
  -3  -9  -7    9.21    2.02
   3  -9   7    8.77    1.55
  -3  -9   7    9.95    2.08
   3  -9  -7    9.33    1.86
   3  -9  -7   10.13    2.22
   4   9  -7   12.03    1.72
  -4  -9  -7    8.41    2.12
   4  -9   7   11.75    1.63
   4   9   7   14.45    2.33
   4  -9  -7   14.14    2.07
   4  -9  -7   10.75    2.33
  -4  -9   7   10.24    2.18
   5   9  -7   10.24    1.55
   5  -9   7    8.32    0.98
  -5  -9  -7   10.75    2.25
  -5  -9   7    6.63    2.00
   5  -9  -7    7.66    1.96
   5  -9  -7    7.14    1.51
   5   9   7    7.08    2.00
  -6  -9  -7   14.79    2.66
   6   9  -7   15.57    1.97
   6  -9  -7   17.32    2.57
   6   9   7   15.73    2.57
  -6  -9   7   18.20    3.05
   6  -9  -7   15.83    2.08
   7   9  -7    4.40    1.01
   7   9  -7    4.34    0.97
  -7  -9  -7    4.49    1.82
   7  -9  -7    1.79    1.36
  -7  -9   7    3.75    2.13
   7   9   7    4.28    1.83
   7  -9  -7    1.93    0.98
  -8  -9  -7    3.86    1.92
   8  -9  -7    1.68    0.63
   8   9   7    1.54    1.60
  -8  -9   7    2.29    2.13
  -9  -9  -7    7.95    2.40
   9   9  -7    3.86    4.09
   9   9   7    9.71    2.21
  -9  -9   7    4.39    2.51
 -10  -9  -7    2.80    2.33
  10   9   7   -0.55    1.38
 -10  -9   7    6.29    2.84
 -11  -9  -7    1.74    2.34
  11   9   7   -0.06    1.69
 -11  -9   7    0.87    2.84
 -12  -9  -7    4.76    2.81
  12   9   7    4.49    2.28
 -12  -9   7   10.84    3.65
 -13  -9  -7    1.25    2.82
 -13  -9   7    1.74    3.45
   0 -10  -7   39.99    4.01
   0 -10   7   37.81    3.90
   1 -10   7   98.08    7.51
  -1 -10  -7  108.19    7.75
  -1 -10   7   89.56    7.59
   1 -10  -7   83.43    7.47
  -2 -10  -7    5.14    1.77
   2 -10   7    3.83    1.41
   2 -10  -7    4.45    1.54
  -2 -10   7    3.19    1.60
  -3 -10  -7   29.05    3.63
   3 -10   7   26.58    3.19
   3 -10  -7   35.62    4.18
   3 -10  -7   41.13    3.63
  -3 -10   7   36.39    3.87
   4 -10   7   28.99    2.81
   4  10  -7   28.06    2.93
  -4 -10  -7   26.91    3.36
   4  10   7   25.09    3.45
   4 -10  -7   23.49    2.95
  -4 -10   7   27.37    3.70
   4 -10  -7   28.16    3.78
   5 -10   7  116.97    8.27
   5 -10   7  110.89    8.25
   5  10  -7  117.01    8.62
  -5 -10  -7  120.03    9.34
   5 -10  -7  113.31    9.34
   5 -10  -7  112.52    8.71
  -5 -10   7  113.32    9.39
   5  10   7  122.81    9.36
  -6 -10  -7   10.36    2.52
   6  10  -7    9.53    1.69
   6 -10  -7   13.38    2.55
   6 -10  -7   11.32    1.82
  -6 -10   7   12.55    2.85
   6  10   7   14.06    2.57
  -7 -10  -7   93.00    7.75
   7  10  -7   89.58    6.77
   7 -10  -7   89.23    6.74
   7  10   7   85.65    7.51
  -7 -10   7   90.68    8.03
  -8 -10  -7    7.31    2.52
   8 -10  -7    4.39    0.84
   8  10   7    5.86    2.03
  -8 -10   7    3.90    2.34
  -9 -10  -7   14.57    3.14
   9  10   7   16.53    2.92
  -9 -10   7   16.60    3.67
 -10 -10  -7    0.75    2.38
 -10 -10   7    2.62    2.60
  10  10   7    0.87    1.65
 -11 -10  -7   13.59    3.34
 -11 -10   7   15.24    3.91
 -12 -10  -7    6.20    3.15
 -12 -10   7   15.14    4.21
   0 -11   7    5.86    1.86
   0 -11  -7    6.74    1.94
   1 -11   7   13.91    2.32
  -1 -11  -7    9.05    2.24
  -1 -11   7   11.16    2.29
   1 -11  -7    9.64    2.13
  -2 -11  -7    2.14    1.61
   2 -11   7    0.94    1.43
   2 -11  -7    1.77    1.56
  -2 -11   7    0.82    1.57
  -3 -11  -7   26.94    3.38
   3 -11   7   24.51    2.90
   3 -11  -7   25.37    3.10
  -3 -11   7   19.48    3.26
   4 -11   7   21.76    2.71
   4  11  -7   26.90    3.02
  -4 -11  -7   20.57    3.20
  -4 -11   7   21.60    3.37
   4 -11  -7   23.70    2.98
   5  11  -7    4.79    1.66
   5 -11   7    4.70    1.17
   5 -11   7    1.27    0.85
  -5 -11  -7    6.06    2.14
   5 -11  -7    3.25    2.49
  -5 -11   7    6.84    2.28
   5 -11  -7    5.25    1.60
   5  11   7    3.57    1.95
   6  11  -7    2.05    1.52
  -6 -11  -7    2.36    2.04
   6 -11  -7    0.86    2.25
   6  11   7    1.50    1.87
  -6 -11   7    3.86    2.26
   6 -11  -7    2.63    1.35
   7  11  -7   -0.85    0.90
  -7 -11  -7    3.10    2.23
   7  11  -7    3.16    1.58
   7 -11  -7   -0.97    1.76
  -7 -11   7    1.23    2.05
   7 -11  -7    1.35    1.10
   7  11   7    0.72    1.91
  -8 -11  -7    5.44    2.31
   8  11  -7    0.77    1.13
   8  11  -7   -0.32    0.86
  -8 -11   7    1.75    2.66
   8 -11  -7   -0.43    0.62
   8  11   7   -0.52    1.86
  -9 -11  -7    1.73    2.53
  -9 -11   7   -0.38    2.68
   9  11   7    3.46    1.72
 -10 -11  -7    0.60    2.69
  10  11   7    1.82    2.02
 -10 -11   7    3.51    3.03
 -11 -11  -7    1.74    2.82
 -11 -11   7   -2.54    3.14
  11  11   7   -1.66    2.43
   0 -12  -7   72.10    6.26
   0 -12   7   68.75    6.26
   1 -12   7   36.95    4.00
  -1 -12  -7   44.43    4.32
  -1 -12   7   31.30    4.10
   1 -12  -7   30.83    3.90
   2 -12   7   51.36    5.09
  -2 -12  -7   53.31    5.33
   2 -12  -7   59.83    5.27
  -2 -12   7   58.23    5.48
  -3 -12  -7   16.55    2.85
   3 -12   7   15.40    2.40
   3 -12  -7   15.13    2.58
  -3 -12   7   13.06    2.79
  -4 -12  -7   70.80    6.32
   4 -12   7   69.36    5.52
   4 -12  -7   57.22    5.58
  -4 -12   7   62.57    6.36
   5 -12   7    7.91    1.58
  -5 -12  -7    8.86    2.69
  -5 -12   7   16.40    3.11
   5 -12  -7   13.72    2.26
   5  12   7   17.95    3.26
  -6 -12  -7   54.05    5.76
   6  12  -7   57.87    5.35
   6  12   7   61.31    5.97
   6 -12  -7   53.34    4.94
  -6 -12   7   60.58    6.22
  -7 -12  -7    8.80    2.81
  -7 -12   7    9.66    3.04
   7 -12  -7    7.45    1.67
   7  12   7   12.82    2.76
   8  12  -7    0.19    1.24
  -8 -12  -7    3.29    2.64
  -8 -12   7    2.25    2.66
   8  12   7    4.74    2.31
  -9 -12  -7    5.05    3.06
   9  12   7    1.64    2.02
  -9 -12   7    4.08    3.18
 -10 -12  -7   16.33    3.91
 -10 -12   7   28.33    4.90
 -11 -12  -7    0.75    3.05
 -11 -12   7    2.21    3.46
   0 -13  -7    0.35    1.79
   0 -13   7    1.14    1.78
   1 -13   7   15.09    2.76
  -1 -13  -7   14.95    2.80
  -1 -13   7   11.43    2.67
   1 -13  -7   14.27    2.77
   2 -13   7    3.03    1.84
  -2 -13  -7    5.03    2.08
   2 -13  -7    4.60    1.94
  -2 -13   7    6.14    2.43
  -3 -13  -7    1.56    1.96
   3 -13   7    0.61    1.43
   3 -13  -7   -0.28    1.62
  -3 -13   7    3.18    2.07
   4 -13   7   -1.88    2.01
  -4 -13  -7    0.06    1.91
   4 -13   7   -0.40    1.40
   4 -13  -7   -0.01    1.63
  -4 -13   7    1.47    2.15
   5 -13   7    2.35    1.31
  -5 -13  -7    4.68    2.48
   5 -13   7   -0.12    1.48
   5 -13  -7    2.02    1.64
  -5 -13   7    2.14    2.50
   5  13   7    1.98    2.45
  -6 -13  -7   20.20    3.99
  -6 -13   7   30.64    4.56
   6  13   7   32.38    4.41
   6 -13  -7   28.79    3.35
   7  13  -7   -0.81    1.55
  -7 -13  -7    5.16    2.86
   7  13   7    0.50    2.39
  -7 -13   7    8.83    3.08
   7 -13  -7    3.68    1.54
   8  13  -7   -0.37    1.73
  -8 -13  -7    7.16    2.98
   8  13   7    0.05    2.12
  -8 -13   7    4.70    3.10
  -9 -13  -7    9.08    3.39
   9  13   7   -0.16    2.62
  -9 -13   7    3.02    3.38
 -10 -13  -7    3.53    3.16
  10  13   7   -2.30    3.08
 -10 -13   7    5.20    4.04
   0 -14  -7   52.94    5.29
   0 -14   7   43.02    5.16
  -1 -14  -7   11.74    2.88
   1 -14   7   11.06    2.63
  -1 -14   7    9.02    2.66
   1 -14  -7   12.07    2.79
  -2 -14  -7   47.40    5.55
   2 -14   7   47.10    5.17
   2 -14  -7   60.72    5.51
  -2 -14   7   51.92    5.76
   3 -14   7    1.92    1.90
  -3 -14  -7   -1.05    1.93
   3 -14  -7    0.33    1.82
  -3 -14   7    2.68    2.30
   4 -14   7   29.91    3.75
  -4 -14  -7   40.69    4.96
  -4 -14   7   34.61    4.76
   4 -14  -7   26.56    3.69
   4  14   7   32.43    4.79
  -5 -14  -7    8.48    2.93
   5 -14   7    0.05    1.35
  -5 -14   7    1.93    2.71
   5  14   7    9.22    3.03
   5 -14  -7    4.85    1.92
  -6 -14  -7    7.74    3.08
   6 -14  -7    7.86    2.15
  -6 -14   7    9.96    3.18
   6  14   7    5.48    3.00
  -7 -14  -7   23.26    4.24
  -7 -14   7   21.89    4.37
   7  14   7   20.25    3.91
   7 -14  -7   18.90    2.63
  -8 -14  -7   50.84    6.50
  -8 -14   7   51.38    6.83
  -9 -14  -7   -2.53    3.00
  -9 -14   7    3.29    3.64
   0 -15  -7    0.02    2.14
   0 -15   7   -1.00    2.28
   1 -15   7    7.07    2.64
  -1 -15  -7   11.73    3.12
  -1 -15   7    8.61    2.96
   1 -15  -7    9.46    2.84
   2 -15   7    3.70    2.28
  -2 -15  -7    4.41    2.70
   2 -15  -7    1.99    2.29
  -2 -15   7    4.85    2.67
   3 -15   7   -1.36    1.94
  -3 -15  -7    6.50    2.56
  -3 -15   7    0.03    2.52
   3 -15  -7    0.76    2.07
  -4 -15  -7    4.01    2.48
   4 -15   7    0.74    1.97
   4 -15  -7    1.96    1.98
   4  15   7    3.22    3.18
  -4 -15   7   -0.47    2.49
  -5 -15  -7    7.48    3.14
   5  15   7   10.05    3.21
   5 -15  -7    7.31    2.49
  -5 -15   7    7.19    3.37
  -6 -15  -7    5.18    3.07
   6  15   7    0.68    3.17
  -6 -15   7   -0.29    3.14
   6 -15  -7    1.89    1.98
  -7 -15  -7   24.78    4.64
   7  15   7   16.53    4.27
  -7 -15   7   16.20    4.39
   0 -16   7   19.35    3.82
   0 -16  -7   27.74    4.13
  -1 -16  -7   10.53    3.16
   1 -16   7    7.48    2.83
  -1 -16   7    6.42    2.98
   1 -16  -7    8.88    2.96
   2 -16   7   14.55    3.18
  -2 -16  -7   11.19    3.16
  -2 -16   7   11.42    3.46
   2 -16  -7    7.75    2.94
  -3 -16  -7   24.26    4.31
   3 -16   7   28.50    3.98
  -3 -16   7   31.28    5.07
   4 -16   7    1.00    2.37
  -4 -16  -7    4.08    2.88
   4  16   7   -0.46    3.10
   4 -16  -7    4.30    2.41
  -4 -16   7    1.20    3.19
  -5 -16  -7   15.25    4.10
   5  16   7   20.91    4.71
   5 -16  -7   19.30    3.19
  -5 -16   7   14.68    4.35
   0 -17  -7    0.68    2.67
   0 -17   7    5.56    3.17
  -1 -17  -7   14.90    3.57
   1 -17   7    6.94    3.29
  -1 -17   7   12.14    3.60
   1 -17  -7    9.35    3.24
  -2 -17  -7    2.99    2.92
   2 -17   7    0.62    2.75
  -2 -17   7    2.55    3.27
   2 -17  -7   -2.42    2.60
   1   0  -8    0.31    0.42
  -1   0   8   -0.18    0.34
  -1   0  -8    0.30    0.39
   1   0  -8    0.25    0.36
   1   0   8   -0.06    0.44
   1   0   8    0.63    0.37
  -1   0   8    1.67    0.58
  -1   0  -8    0.33    0.42
  -2   0  -8  807.10   53.18
   2   0  -8  795.09   53.14
  -2   0   8  743.78   52.99
  -2   0   8  800.37   53.21
  -2   0  -8  746.81   52.95
   2   0   8  762.46   53.18
  -3   0   8    7.27    0.87
  -3   0   8    6.20    1.14
  -3   0  -8    6.86    1.13
   3   0  -8    8.00    1.13
   3   0   8    5.79    1.14
   4   0  -8  189.42   13.20
  -4   0   8  187.95   12.99
  -4   0   8  184.75   13.34
  -4   0  -8  189.41   13.34
   4   0   8  185.11   13.34
   5   0  -8    9.87    1.26
  -5   0   8    8.63    0.94
   5   0   8    8.50    1.45
  -5   0  -8   12.30    1.63
  -5   0   8    7.09    1.34
  -6   0  -8   14.24    1.94
   6   0   8   13.00    1.86
   6   0  -8   14.55    1.53
  -6   0   8   12.83    1.20
  -6   0   8   11.96    1.80
   7   0  -8    1.46    0.65
   7   0   8    0.03    0.94
  -7   0   8    0.92    0.96
  -7   0   8    1.44    0.41
  -7   0   8    1.44    0.42
  -7   0  -8    2.38    0.99
   8   0  -8   43.04    3.36
  -8   0  -8   48.39    4.14
  -8   0   8   44.68    4.12
   8   0   8   45.59    3.99
  -8   0   8   42.53    3.16
  -8   0   8   45.69    3.17
  -9   0  -8   23.63    2.01
  -9   0   8   23.18    2.99
   9   0   8   26.84    2.89
  -9   0  -8   29.12    3.06
 -10   0  -8   21.93    2.00
 -10   0   8   29.21    3.28
 -10   0  -8   28.60    3.29
 -11   0   8   10.83    2.43
 -11   0  -8   10.27    1.29
 -12   0  -8   24.13    2.25
 -12   0   8   27.81    3.73
 -13   0  -8   -1.27    0.95
 -13   0   8   -0.17    2.09
 -14   0   8   -0.32    2.54
 -15   0   8    2.02    3.12
   0   1   8   85.20    6.37
   0   1  -8   84.93    6.32
   0  -1  -8   87.47    6.35
   0  -1   8   91.39    6.36
   0  -1   8   89.47    6.37
   0   1  -8   91.79    6.35
   0  -1  -8   84.61    6.33
   0   1   8   85.03    6.30
   1  -1   8  153.37   10.02
   1  -1   8  148.16   10.15
  -1  -1  -8  154.54   10.07
   1   1  -8  156.81   10.05
  -1   1   8  153.30   10.16
   1   1  -8  157.21   10.14
  -1  -1  -8  163.36   10.19
  -1   1   8  148.89   10.11
   1   1   8  126.32   10.12
  -1  -1   8  128.34   10.13
  -1   1  -8  128.08   10.09
  -1   1  -8  131.53   10.01
   1  -1  -8  127.78   10.08
  -1  -1   8  122.38    9.99
   2   1  -8  188.67   12.81
  -2   1   8  177.85   12.72
  -2  -1  -8  182.15   12.84
   2   1  -8  184.26   12.64
   2  -1   8  185.34   12.86
  -2   1   8  194.32   12.88
  -2  -1   8  176.87   12.88
   2  -1  -8  182.20   12.83
  -2  -1   8  175.90   12.63
  -2   1  -8  179.20   12.64
   2   1   8  175.50   12.87
  -2   1  -8  181.14   12.85
  -3   1   8  139.48    9.26
  -3  -1  -8  144.39    9.46
  -3   1   8  136.27    9.47
   3   1  -8  135.28    9.35
   3  -1   8  140.11    9.47
   3   1   8  116.71    9.40
  -3   1  -8  121.51    9.40
  -3  -1   8  121.51    9.10
  -3   1  -8  126.14    9.10
   3  -1  -8  132.65    9.39
  -3  -1   8  126.20    9.46
   4  -1   8   32.69    2.62
  -4  -1  -8   30.75    2.55
  -4   1   8   26.93    2.51
   4   1  -8   29.66    2.39
   4  -1  -8   25.46    2.36
  -4  -1   8   26.13    2.56
   4   1   8   25.98    2.53
  -4   1  -8   24.69    2.00
  -4   1  -8   23.61    2.43
  -5   1   8   66.84    5.77
   5  -1   8   59.48    5.70
   5   1  -8   71.31    5.62
  -5  -1  -8   68.00    5.78
  -5  -1   8   80.56    5.94
   5   1   8   83.38    5.91
  -5  -1   8   80.97    5.25
  -5   1  -8   80.91    5.90
   5  -1  -8   88.23    5.71
   6   1  -8    5.21    0.98
  -6  -1  -8    4.49    1.20
  -6   1   8    4.56    1.17
   6  -1   8    3.93    1.17
  -6  -1   8    5.06    1.32
   6  -1  -8    6.54    1.01
  -6   1  -8    6.88    1.34
   6   1   8    5.78    1.33
  -7   1   8   22.97    2.82
   7   1  -8   25.72    2.43
   7  -1   8   22.07    2.68
  -7  -1  -8   20.45    2.67
   7  -1  -8   34.75    2.44
  -7   1  -8   31.14    2.99
   7   1   8   31.36    2.91
  -7  -1   8   35.47    3.12
  -8   1   8   38.68    3.87
  -8  -1  -8   39.06    3.84
   8  -1   8   41.57    3.81
   8   1  -8   41.62    3.29
  -8  -1  -8   43.59    3.27
  -8   1   8   38.74    3.26
   8  -1  -8   42.47    3.17
   8   1   8   45.60    3.89
   8  -1  -8   43.76    3.15
  -8  -1   8   43.54    4.03
  -8   1  -8   44.17    4.01
  -9  -1  -8   12.39    1.42
  -9  -1  -8   11.34    2.02
  -9   1   8   10.45    2.00
  -9   1   8   11.49    1.36
   9   1  -8   13.16    1.06
  -9  -1   8    7.51    1.99
   9   1   8   11.38    1.96
  -9   1  -8    8.01    1.97
 -10   1   8   20.99    1.89
 -10   1   8   24.87    3.09
 -10  -1  -8   21.63    2.06
 -10  -1  -8   24.43    3.01
 -10  -1   8   19.13    2.93
  10   1   8   22.18    2.77
 -10   1  -8   20.04    1.64
 -11   1   8   14.80    2.66
 -11  -1  -8   17.59    1.82
 -11  -1   8   19.02    2.96
 -11   1  -8   14.04    1.36
 -12   1   8    8.01    2.23
 -12  -1  -8    6.61    1.27
 -12  -1   8    2.91    2.09
 -12   1  -8    5.99    0.89
 -13   1   8    6.63    2.43
 -13  -1  -8    7.42    1.56
 -13   1  -8   11.00    1.40
 -13  -1   8    9.70    2.90
 -14   1   8   -2.12    2.30
 -14  -1   8   -1.60    2.38
 -15   1   8    7.22    3.08
 -15  -1   8    2.34    3.35
   0  -2   8   52.67    3.86
   0  -2   8   48.02    3.89
   0   2  -8   52.50    3.85
   0  -2  -8   51.57    3.91
   0   2   8   47.62    3.91
   0   2  -8   51.58    3.87
  -1   2   8  252.51   16.50
  -1  -2  -8  257.73   16.47
   1   2  -8  261.70   16.48
   1  -2   8  244.04   16.41
   1   2  -8  247.13   16.39
   1  -2   8  245.04   16.49
  -1   2   8  253.50   16.51
   1   2   8  217.38   16.50
  -1  -2   8  219.36   16.52
  -1   2  -8  215.70   16.35
  -1  -2   8  222.18   16.34
  -1   2  -8  221.61   16.47
   1  -2  -8  210.70   16.44
  -2   2   8   79.58    6.18
   2   2  -8   76.18    6.10
   2  -2   8   69.98    6.13
   2   2  -8   74.67    5.96
   2  -2   8   70.19    5.88
  -2  -2  -8   74.92    6.15
  -2   2  -8   94.81    6.29
  -2   2  -8   94.25    6.05
   2  -2  -8  101.09    6.30
  -2  -2   8   94.31    6.00
   2   2   8   91.21    6.30
  -2  -2   8   92.30    6.33
   3   2  -8   59.92    4.30
   3   2  -8   58.94    4.55
   3  -2   8   55.17    4.62
  -3  -2  -8   60.59    4.65
  -3   2   8   58.50    4.64
  -3   2  -8   61.10    4.70
  -3   2  -8   58.63    4.35
   3  -2  -8   65.14    4.67
  -3  -2   8   59.95    4.28
   3   2   8   60.32    4.70
  -3  -2   8   62.90    4.78
  -4   2   8   82.17    6.59
   4   2  -8   82.50    6.48
  -4  -2  -8   84.04    6.57
   4  -2   8   84.77    6.60
  -4   2  -8   94.30    6.24
  -4  -2   8   91.09    6.75
   4   2   8   88.65    6.68
  -4   2  -8   93.02    6.71
   4  -2  -8   93.25    6.58
   5  -2   8   24.69    2.28
  -5   2   8   25.53    2.30
   5   2  -8   25.68    2.07
  -5  -2  -8   21.98    2.15
  -5   2  -8   16.33    2.12
   5  -2  -8   19.21    1.99
  -5   2  -8   17.91    1.55
  -5  -2   8   18.99    2.28
   5   2   8   17.67    2.13
  -6  -2  -8  118.41    8.24
  -6   2   8  120.13    8.30
   6  -2   8  118.82    8.25
   6   2  -8  122.38    8.06
  -6  -2   8   93.16    8.24
  -6   2  -8  106.00    7.55
   6  -2  -8  103.70    7.92
   6   2   8  104.60    8.23
  -6   2  -8  104.45    8.29
   7   2  -8   58.17    4.57
  -7  -2  -8   58.18    4.86
  -7  -2  -8   57.45    4.50
  -7   2   8   59.10    4.95
  -7   2  -8   60.24    5.01
   7  -2  -8   58.99    4.46
   7   2   8   58.54    4.93
  -7  -2   8   60.51    5.08
   7  -2  -8   62.41    4.46
  -8  -2  -8   86.34    6.95
  -8  -2  -8   78.11    6.53
  -8   2   8   86.53    7.02
   8   2  -8   81.78    6.52
   8   2   8   93.56    7.03
  -8   2  -8   95.67    7.23
   8  -2  -8   96.99    6.31
   8  -2  -8   95.74    6.30
  -8  -2   8   89.36    7.20
  -9  -2  -8   69.63    5.62
   9   2  -8   70.72    4.93
  -9  -2  -8   74.47    5.20
  -9   2   8   74.90    5.78
  -9   2   8   75.04    5.24
   9   2   8   56.14    5.48
  -9  -2   8   56.82    5.74
  -9   2  -8   52.40    5.70
 -10   2   8   36.87    3.95
 -10  -2  -8   40.47    3.31
 -10  -2  -8   37.99    3.99
 -10   2   8   42.01    3.35
  10   2   8   34.87    3.72
 -10  -2   8   31.96    4.05
 -11   2   8    7.28    1.40
 -11   2   8    4.17    1.92
 -11  -2  -8    5.52    2.04
 -11  -2  -8    7.69    1.40
 -11  -2   8   10.43    2.44
 -12  -2  -8   20.37    2.57
 -12   2   8   25.46    3.39
 -12   2   8   24.04    2.33
 -12  -2   8   27.10    3.81
 -13  -2  -8    9.91    1.86
 -13   2   8   10.90    2.59
 -13  -2   8   14.54    3.15
 -14   2   8    2.62    2.51
 -14  -2   8    3.08    2.79
 -15   2   8   18.88    3.70
 -15  -2   8   16.02    4.35
   0   3   8   60.37    4.64
   0  -3   8   58.54    4.48
   0  -3   8   57.58    4.58
   0   3  -8   60.77    4.56
   0   3  -8   63.58    4.53
   0  -3  -8   59.57    4.59
   1  -3   8   59.12    4.50
   1   3  -8   57.59    4.48
   1  -3   8   56.39    4.50
   1   3  -8   61.38    4.47
  -1   3  -8   59.70    4.57
  -1   3  -8   60.86    4.44
   1   3   8   63.12    4.65
  -1  -3   8   60.97    4.65
   1  -3  -8   61.00    4.61
  -1  -3   8   56.26    4.38
   2  -3   8   42.73    3.32
   2   3  -8   42.66    3.13
   2   3  -8   47.30    3.32
   2  -3   8   45.90    3.12
  -2   3   8   47.71    3.39
  -2   3  -8   31.29    3.25
  -2   3  -8   38.17    3.10
  -2  -3   8   37.22    3.38
   2   3   8   36.70    3.34
   2  -3  -8   34.29    3.26
   3  -3   8   14.32    1.57
  -3   3   8   14.27    1.58
   3   3  -8   16.01    1.54
   3   3  -8   14.35    1.18
  -3  -3   8    9.52    1.58
   3   3   8    8.50    1.49
  -3   3  -8    8.02    1.47
  -3   3  -8   11.85    1.21
   3  -3  -8   10.82    1.47
  -4   3   8   90.72    7.42
   4  -3   8   87.32    7.40
   4   3  -8   91.29    6.97
   4   3  -8   92.06    7.34
   4   3   8  110.50    7.60
  -4   3  -8  108.94    7.62
  -4  -3   8  110.52    7.69
   4  -3  -8  106.46    7.46
  -4   3  -8  112.21    7.13
  -5   3   8   92.97    7.10
  -5  -3  -8   89.95    7.07
   5   3  -8   98.60    7.01
  -5  -3  -8   95.05    6.94
   5  -3  -8   97.93    6.95
  -5   3  -8   95.05    6.64
  -5  -3   8   89.42    7.24
  -5   3  -8   89.48    7.20
   5  -3  -8   98.08    7.02
   5   3   8   92.73    7.17
  -6  -3  -8   64.20    4.90
  -6   3   8   71.87    5.22
   6   3  -8   69.22    5.00
  -6  -3  -8   67.77    5.11
  -6   3  -8   62.90    4.52
   6   3   8   62.05    5.16
   6  -3  -8   56.49    4.83
  -6   3  -8   64.65    5.26
   6  -3  -8   62.57    4.82
  -6  -3   8   55.37    5.21
   7   3  -8   87.65    6.58
  -7  -3  -8   90.84    6.59
  -7   3   8   92.53    6.89
  -7  -3  -8   85.51    6.76
  -7   3  -8   81.04    7.03
  -7   3  -8   92.27    6.14
   7  -3  -8   88.11    6.37
   7   3   8   84.77    6.85
  -7  -3   8   87.16    7.04
   7  -3  -8   84.80    6.38
  -8   3   8   11.39    1.90
  -8  -3  -8   10.12    1.79
  -8  -3  -8   12.61    1.57
   8   3  -8   10.55    1.38
  -8   3  -8    7.12    0.78
  -8   3  -8    7.71    1.95
   8  -3  -8    6.75    0.87
   8   3   8    7.47    1.74
  -8  -3   8    8.19    1.95
  -9   3   8    8.62    1.53
   9   3  -8    6.92    1.21
  -9  -3  -8    4.72    1.28
  -9   3   8    8.66    1.86
   9   3   8    9.61    1.86
  -9  -3   8   15.39    2.55
  -9   3  -8    9.22    0.84
 -10  -3  -8    5.89    1.39
 -10   3   8    7.02    1.87
 -10   3   8   10.30    1.72
 -10  -3   8    9.53    2.24
  10   3   8    5.65    1.71
 -10   3  -8    6.51    0.84
 -11   3   8    4.47    1.49
 -11  -3  -8    2.88    1.27
 -11   3   8    1.27    1.68
  11   3   8    4.28    1.63
 -11  -3   8    3.63    2.02
 -12   3   8   14.46    2.15
 -12   3   8   14.94    2.65
 -12  -3  -8   12.84    1.99
 -12  -3   8    7.28    2.67
 -13  -3  -8    3.22    1.64
 -13   3   8    3.92    2.25
 -13  -3   8    8.87    2.98
 -14   3   8   10.45    2.85
 -14  -3  -8    6.46    2.18
 -14  -3   8    3.40    3.10
 -15   3   8    8.78    3.18
 -15  -3   8    5.27    3.81
   0   4  -8   48.24    3.96
   0  -4  -8   51.38    4.07
   0   4  -8   50.93    3.91
   0  -4   8   51.30    4.04
   1  -4   8  297.21   20.24
   1   4  -8  302.81   20.22
   1   4  -8  297.77   20.19
  -1  -4  -8  287.00   20.29
  -1   4  -8  282.41   20.11
   1  -4  -8  284.28   20.30
   1  -4  -8  287.89   20.30
   1   4   8  293.46   20.35
  -1   4  -8  293.84   20.30
  -1  -4   8  275.04   20.32
   2   4  -8   92.82    6.43
  -2  -4  -8   93.23    6.62
   2   4  -8   93.36    6.56
   2  -4   8   89.70    6.42
  -2  -4   8   85.16    6.68
  -2   4  -8   80.10    6.35
   2  -4  -8   87.41    6.64
   2   4   8   85.59    6.64
  -2   4  -8   88.61    6.66
   2  -4  -8   86.25    6.60
   3  -4   8  261.90   16.72
   3   4  -8  262.68   16.88
   3   4  -8  261.38   17.10
  -3  -4  -8  277.80   17.18
   3  -4  -8  240.17   17.09
   3  -4  -8  229.47   17.13
  -3  -4   8  224.07   17.23
   3   4   8  206.61   17.10
  -3   4  -8  222.18   17.17
  -3   4  -8  238.72   16.86
   4   4  -8    1.59    0.86
  -4  -4  -8    0.19    0.69
  -4   4   8    0.94    0.77
   4   4  -8    1.09    0.41
  -4   4  -8    0.33    0.46
   4   4   8    0.65    0.83
  -4   4  -8    2.27    0.89
   4  -4  -8    0.63    0.78
   4  -4  -8   -0.94    0.66
  -4  -4   8   -0.14    0.91
   5   4  -8  401.54   28.46
  -5  -4  -8  386.96   28.43
  -5   4   8  399.47   28.52
   5   4   8  411.65   28.62
  -5  -4   8  408.31   28.74
   5  -4  -8  413.55   28.38
  -5   4  -8  431.55   28.14
  -5   4  -8  411.99   28.71
   5  -4  -8  421.59   28.49
   6   4  -8   48.97    4.21
  -6  -4  -8   52.35    4.25
  -6   4   8   44.55    4.29
   6  -4  -8   52.94    4.17
   6  -4  -8   51.29    4.05
   6   4   8   52.92    4.48
  -6  -4   8   53.16    4.65
  -6   4  -8   56.33    3.84
  -6   4  -8   49.70    4.58
   7   4   8   39.66    3.62
  -7   4  -8   39.42    3.91
  -7   4  -8   36.85    2.82
   7  -4  -8   36.81    3.00
  -7  -4   8   35.23    3.79
   7  -4  -8   35.94    3.04
  -8   4   8   74.95    5.99
  -8  -4  -8   74.18    5.78
   8   4  -8   72.21    5.63
   8   4   8   68.26    5.94
   8  -4  -8   74.23    5.14
  -8   4  -8   70.38    5.23
  -8  -4   8   76.40    6.32
   9   4  -8   25.75    2.53
  -9   4   8   23.40    3.00
  -9  -4  -8   23.59    2.72
  -9   4  -8   26.78    2.16
  -9  -4   8   29.15    3.57
   9   4   8   24.83    3.04
  10   4  -8    4.62    0.89
 -10   4   8    5.44    1.76
 -10   4   8    5.62    1.72
 -10  -4  -8    4.68    1.45
 -10   4  -8    5.24    0.86
 -10  -4   8    3.54    2.00
  10   4   8    3.58    1.55
 -11   4   8   35.99    4.12
 -11   4   8   40.98    4.12
 -11  -4  -8   34.62    3.60
 -11  -4   8   32.08    4.43
  11   4   8   39.97    3.91
 -12   4   8    3.06    2.29
 -12  -4  -8    0.86    1.44
 -12   4   8    1.14    1.86
 -12  -4   8    0.34    2.22
 -13   4   8   16.77    2.98
 -13  -4  -8   15.72    2.61
 -13  -4   8   13.31    3.56
 -14   4   8    4.13    2.63
 -14  -4  -8    0.75    2.01
 -14  -4   8    0.17    3.01
   0   5  -8   39.80    3.26
   0   5  -8   37.48    3.16
   0  -5  -8   39.89    3.38
   0  -5   8   37.31    3.28
   1   5  -8   86.62    6.77
  -1  -5  -8   92.29    6.91
   1   5  -8   87.69    6.75
   1  -5   8   90.48    6.83
  -1   5  -8   93.39    6.91
  -1  -5   8   93.51    6.96
   1  -5  -8   89.49    6.88
  -1   5  -8   96.67    6.75
   1  -5  -8   94.51    6.97
   2  -5   8    7.97    1.12
  -2  -5  -8    6.81    1.26
   2   5  -8    7.10    1.21
   2   5  -8    5.24    0.93
  -2   5  -8    4.11    0.91
   2   5   8    3.43    1.03
   2  -5  -8    2.63    0.98
   2  -5  -8    3.89    1.13
  -2   5  -8    1.77    0.91
  -2  -5   8    3.06    1.08
   3  -5   8   17.24    1.58
  -3  -5  -8   16.37    1.94
   3   5  -8   18.65    1.68
   3   5  -8   17.35    1.90
  -3   5  -8   14.89    1.64
   3   5   8   14.00    1.97
  -3   5  -8   15.53    2.07
   3  -5  -8   15.12    1.82
  -3  -5   8   17.20    2.20
   3  -5  -8   15.47    2.00
   4   5  -8   60.06    4.17
  -4  -5  -8   57.16    4.56
   4   5  -8   59.59    4.58
   4  -5  -8   52.43    4.55
   4   5   8   51.21    4.59
  -4   5  -8   54.95    4.23
  -4   5  -8   52.87    4.64
   4  -5  -8   52.98    4.43
  -4  -5   8   57.49    4.79
   5   5  -8    9.77    1.04
   5   5  -8   11.88    1.73
  -5  -5  -8    9.63    1.62
   5  -5  -8   13.00    1.64
  -5   5  -8   12.74    2.03
   5   5   8   12.68    1.91
  -5  -5   8   11.40    1.99
  -5   5  -8   10.82    1.33
   5  -5  -8   10.18    1.64
   6   5  -8   72.72    5.42
  -6   5   8   71.03    5.48
  -6  -5  -8   76.57    5.51
  -6  -5   8   63.55    5.74
   6  -5  -8   62.08    5.11
  -6   5  -8   65.62    4.98
   6  -5  -8   62.72    5.25
   6   5   8   65.04    5.54
  -6   5  -8   67.68    5.71
   7   5  -8    2.36    1.18
  -7   5   8    2.98    1.25
  -7  -5  -8    1.86    1.15
  -7  -5   8    3.01    1.59
   7  -5  -8    3.23    0.83
   7   5   8    3.06    1.32
   7  -5  -8    3.08    0.92
  -7   5  -8    2.42    0.79
   8   5  -8   38.39    3.29
  -8   5   8   36.47    3.51
  -8  -5  -8   38.02    3.44
  -8   5  -8   28.83    2.76
   8  -5  -8   31.74    2.50
   8  -5  -8   31.72    2.68
   8   5   8   33.73    3.53
  -8  -5   8   38.97    4.03
  -9  -5  -8    8.03    1.78
   9   5  -8    8.86    1.58
  -9   5   8   10.38    1.99
  -9   5  -8    9.05    1.29
   9   5   8    9.57    2.03
  -9  -5   8    7.31    2.28
 -10   5   8   45.98    4.86
 -10  -5  -8   55.14    4.62
 -10   5   8   53.05    4.81
 -10   5  -8   48.33    3.96
 -10  -5   8   51.25    5.28
  10   5   8   46.64    4.64
 -11   5   8   10.53    2.39
 -11  -5  -8    7.48    1.97
 -11  -5   8    8.30    2.76
  11   5   8    9.21    1.98
 -12   5   8   22.75    3.29
 -12  -5  -8   16.14    2.64
 -12  -5   8   18.61    3.54
 -13  -5  -8    2.70    1.97
 -13   5   8    1.87    2.19
 -13  -5   8    6.19    2.84
 -14  -5  -8   -2.22    2.17
 -14  -5   8   -3.05    3.12
   0  -6   8    3.88    1.15
   0   6  -8    4.76    1.07
   0   6  -8    3.55    0.98
   0  -6  -8    3.08    1.12
  -1  -6  -8  231.23   17.68
   1   6  -8  235.90   17.52
   1  -6   8  230.27   17.58
   1   6  -8  247.76   17.61
  -1   6  -8  272.60   17.60
  -1  -6   8  261.35   17.80
   1  -6  -8  247.18   17.78
   1  -6  -8  264.82   17.75
  -1   6  -8  258.65   17.70
   2   6  -8   55.33    4.38
  -2  -6  -8   51.10    4.46
   2  -6   8   52.34    4.25
   2   6  -8   50.93    4.17
  -2  -6   8   55.50    4.54
   2  -6  -8   50.38    4.50
  -2   6  -8   57.57    4.25
  -2   6  -8   52.40    4.43
   2  -6  -8   51.78    4.36
   3   6  -8  174.90   13.20
  -3  -6  -8  167.74   13.25
   3  -6   8  170.22   12.96
   3   6  -8  171.23   12.98
   3  -6  -8  195.52   13.27
  -3   6  -8  186.95   13.06
  -3   6  -8  194.76   13.43
   3   6   8  201.77   13.44
  -3  -6   8  193.58   13.50
   3  -6  -8  193.64   13.43
  -4  -6  -8   15.76    2.10
   4  -6   8   15.73    1.08
   4   6  -8   16.11    1.58
   4   6  -8   18.23    2.11
  -4   6  -8   11.58    2.07
  -4   6  -8   10.84    1.54
  -4  -6   8    8.20    1.95
   4  -6  -8   11.55    1.88
   4   6   8    8.17    1.73
   5   6  -8  175.88   11.72
   5   6  -8  171.89   12.19
  -5  -6  -8  180.09   12.30
  -5   6  -8  164.46   11.88
   5  -6  -8  169.69   12.22
   5  -6  -8  168.81   12.00
  -5   6  -8  158.72   12.39
   5   6   8  152.89   12.22
  -5  -6   8  158.18   12.41
  -6  -6  -8   17.52    2.40
   6   6  -8   18.03    2.41
   6   6  -8   20.24    1.42
   6   6  -8   18.05    1.42
   6  -6  -8   17.49    2.06
   6   6   8   16.98    2.46
  -6   6  -8   19.22    2.03
  -6  -6   8   20.98    2.94
   6  -6  -8   21.49    2.38
  -7  -6  -8   48.09    4.41
   7   6  -8   52.00    4.41
   7   6   8   46.37    4.50
   7  -6  -8   50.08    4.04
  -7   6  -8   48.12    3.96
   7  -6  -8   47.74    3.86
  -7  -6   8   51.91    4.93
   8   6  -8   83.41    6.58
  -8  -6  -8   72.26    6.63
   8   6   8   93.26    6.89
   8  -6  -8   83.81    5.90
  -8  -6   8   91.34    7.29
  -8   6  -8   82.63    6.23
   8  -6  -8   78.55    5.85
   9   6  -8   25.65    2.81
  -9  -6  -8   26.38    3.02
  -9  -6   8   16.92    3.21
  -9   6  -8   18.38    2.30
   9   6   8   18.29    2.87
 -10  -6  -8    7.80    2.01
  10   6   8   10.10    2.18
 -10  -6   8    9.08    2.54
 -10   6  -8    9.29    1.62
 -11  -6  -8   21.26    3.09
 -11  -6   8   20.36    3.59
 -12  -6  -8    2.78    2.03
 -12  -6   8    5.23    2.87
  12   6   8   -0.11    1.38
 -13  -6  -8   21.66    3.35
 -13  -6   8   17.28    4.17
 -14  -6  -8   -1.22    2.43
 -14  -6   8   -2.08    3.43
   0   7  -8   17.54    2.02
   0   7  -8   15.28    2.02
   0  -7   8   16.22    2.05
   0  -7  -8   15.10    2.17
  -1  -7  -8   91.12    7.30
   1   7  -8   98.61    7.11
   1   7  -8   97.67    7.21
   1  -7   8   92.00    7.16
  -1   7  -8   92.87    7.18
   1  -7  -8   91.68    7.40
  -1   7  -8   94.73    7.14
   1  -7  -8   91.99    7.24
  -1  -7   8   98.03    7.37
   2   7  -8   34.46    3.18
   2  -7   8   33.33    3.02
  -2  -7  -8   32.99    3.24
   2   7  -8   33.16    2.93
   2  -7  -8   31.16    3.18
  -2   7  -8   30.06    2.99
  -2  -7   8   32.94    3.34
   2  -7  -8   33.39    3.36
  -2   7  -8   33.11    3.20
   3   7  -8   14.91    1.72
   3   7  -8   13.50    1.98
  -3  -7  -8   11.06    1.99
   3  -7   8   12.40    1.68
  -3   7  -8   13.13    1.74
  -3   7  -8   15.71    2.21
   3   7   8   14.62    2.17
  -3  -7   8   13.37    2.21
   3  -7  -8   11.83    1.87
   3  -7  -8   15.69    2.27
   4   7  -8    4.41    1.39
  -4  -7  -8    1.92    1.25
   4   7  -8    4.18    0.98
   4  -7   8    3.23    0.80
  -4   7  -8    5.82    1.25
  -4   7  -8    3.97    1.51
   4   7   8    3.56    1.41
  -4  -7   8    3.76    1.39
   4  -7  -8    4.78    1.25
   4  -7  -8    4.54    1.46
  -5  -7  -8   17.55    2.34
   5   7  -8   20.49    2.45
   5   7  -8   15.52    1.64
  -5   7  -8   11.35    1.76
  -5  -7   8    7.99    2.02
   5   7   8   12.76    2.18
   5  -7  -8   10.54    1.74
   5  -7  -8   12.45    2.10
   6   7  -8   19.23    1.96
  -6  -7  -8   20.87    2.87
   6   7  -8   23.52    2.85
  -6  -7   8   24.39    3.30
   6  -7  -8   25.41    2.78
  -6   7  -8   26.66    2.53
   6  -7  -8   24.26    2.40
   6   7   8   22.26    2.94
  -7  -7  -8   34.66    3.88
   7   7  -8   33.97    3.84
   7   7   8   37.31    3.94
  -7   7  -8   41.30    3.57
   7  -7  -8   40.42    3.60
   7  -7  -8   39.86    3.26
  -7  -7   8   45.72    4.50
  -8  -7  -8    6.75    1.99
   8   7  -8    7.56    1.84
   8  -7  -8    8.63    1.02
  -8  -7   8    7.01    2.25
  -8   7  -8    6.35    1.53
   8   7   8    6.31    1.74
   8  -7  -8    8.21    1.09
  -9  -7  -8    1.48    1.60
   9   7  -8   -0.34    1.58
   9   7   8    2.22    1.66
  -9  -7   8    5.30    2.18
  -9   7  -8    2.51    1.46
 -10  -7  -8   22.44    2.98
 -10  -7   8   17.64    3.60
  10   7   8   12.82    2.55
 -10   7  -8   16.11    2.40
 -11  -7  -8    3.90    2.09
 -11  -7   8    2.98    2.68
  11   7   8   -0.28    1.38
 -12  -7  -8    8.19    2.54
 -12  -7   8   12.30    3.44
 -13  -7  -8    2.15    2.40
 -13  -7   8    1.89    3.22
 -14  -7  -8   -4.86    2.61
 -14  -7   8    0.82    3.72
   0  -8   8  222.16   15.98
   0  -8  -8  215.80   15.98
   0   8  -8  227.30   15.92
   0   8  -8  222.09   15.88
  -1  -8  -8   39.28    3.85
   1   8  -8   40.31    3.64
   1   8  -8   40.91    3.83
   1  -8   8   35.67    3.68
  -1   8  -8   45.51    3.88
  -1  -8   8   42.35    3.92
   1  -8  -8   43.89    3.92
  -1   8  -8   45.18    3.81
   2  -8   8  187.11   13.19
  -2  -8  -8  189.02   13.43
   2   8  -8  188.81   13.36
   2   8  -8  186.02   13.11
   2  -8  -8  172.80   13.48
  -2   8  -8  182.74   13.34
  -2   8  -8  169.81   13.16
  -2  -8   8  181.79   13.42
   2  -8  -8  185.24   13.31
   3   8  -8    1.31    1.23
   3   8  -8    1.51    0.92
   3  -8   8    3.20    1.03
  -3  -8  -8    2.41    1.38
   3  -8  -8    4.86    1.65
  -3  -8   8    2.30    1.36
   3  -8  -8    4.00    1.35
  -3   8  -8    3.54    1.20
  -4  -8  -8   49.51    4.63
   4   8  -8   48.19    4.50
   4  -8   8   50.89    4.00
   4   8  -8   53.94    4.13
  -4  -8   8   49.07    4.69
  -4   8  -8   50.03    4.35
   4   8   8   48.34    4.62
   4  -8  -8   51.04    4.36
   4  -8  -8   50.75    4.79
   5   8  -8   42.38    4.15
  -5  -8  -8   31.87    3.71
   5   8  -8   34.60    3.11
  -5   8  -8   34.71    3.48
  -5  -8   8   37.71    4.00
   5  -8  -8   31.99    3.77
   5  -8  -8   39.41    3.39
   5   8   8   36.56    3.74
   6   8  -8   53.23    4.95
  -6  -8  -8   61.86    5.74
   6   8   8   68.92    5.83
  -6   8  -8   67.17    5.48
  -6  -8   8   72.54    6.09
   6  -8  -8   72.20    5.75
   6  -8  -8   75.41    5.33
   7   8  -8   53.39    4.23
   7   8  -8   62.14    4.26
  -7  -8  -8   73.11    5.68
   7   8  -8   55.95    5.81
  -7  -8   8   64.22    5.82
   7   8   8   58.15    5.37
  -7   8  -8   56.50    5.08
   7  -8  -8   61.91    4.71
   7  -8  -8   60.52    5.06
   8   8  -8   32.30    4.01
  -8  -8  -8   34.48    3.88
  -8   8  -8   28.88    3.79
   8  -8  -8   32.58    2.63
   8   8   8   30.88    3.78
  -8  -8   8   33.85    4.50
   9   8  -8    2.23    1.96
  -9  -8  -8    0.58    1.75
   9   8   8    0.60    1.55
  -9  -8   8    1.38    2.19
  10   8  -8    1.96    1.96
 -10  -8  -8   13.39    2.54
  10   8   8    7.06    2.00
 -10  -8   8   15.07    3.34
 -11  -8  -8    7.54    2.53
 -11  -8   8    6.70    3.10
 -12  -8  -8    6.15    2.59
 -12  -8   8   10.44    3.53
  12   8   8    0.96    1.89
 -13  -8  -8    0.01    2.56
 -13  -8   8   -1.20    3.38
   0  -9   8    5.01    1.54
   0   9  -8    5.40    1.56
   0  -9  -8    5.07    1.64
  -1  -9  -8   45.23    4.27
   1  -9   8   42.49    4.04
   1   9  -8   44.77    4.02
  -2  -9  -8    3.98    1.64
   2  -9   8    5.61    1.41
   2   9  -8    3.97    1.32
  -2  -9   8    2.29    1.44
   2  -9  -8    2.80    1.39
   2  -9  -8    3.06    1.74
  -3  -9  -8   54.75    4.83
   3   9  -8   55.42    4.41
   3  -9   8   57.17    4.45
  -3  -9   8   47.61    4.86
   3  -9  -8   45.92    4.53
   3  -9  -8   47.63    5.01
   4  -9   8    7.64    1.45
   4   9  -8   10.04    1.59
  -4  -9  -8   12.03    2.26
  -4  -9   8   10.80    2.29
   4  -9  -8   10.60    2.31
   4   9   8   10.99    2.24
   4  -9  -8   10.75    1.84
   5   9  -8   38.66    3.40
  -5  -9  -8   41.80    4.15
   5  -9  -8   34.24    3.54
  -5  -9   8   37.57    4.16
   5   9   8   38.21    4.01
   5  -9  -8   36.63    4.19
   6   9  -8    1.21    1.05
  -6  -9  -8    2.07    1.71
   6  -9  -8    0.68    1.03
   6  -9  -8   -1.04    1.63
   6   9   8    1.89    1.57
  -6  -9   8    0.94    1.81
  -7  -9  -8    1.00    1.72
   7   9  -8    3.33    0.95
   7   9  -8    2.16    0.78
  -7  -9   8    3.55    2.23
   7  -9  -8    2.77    1.09
   7   9   8    2.79    1.76
   7  -9  -8    1.99    1.59
  -8  -9  -8   26.59    3.50
   8   9   8   21.10    3.18
   8  -9  -8   18.58    1.94
  -8  -9   8   20.51    3.67
  -9  -9  -8    2.70    2.04
   9   9   8    3.05    1.70
  -9  -9   8    3.72    2.57
 -10  -9  -8    6.30    2.44
 -10  -9   8    4.18    2.78
  10   9   8    0.75    1.51
 -11  -9  -8    5.91    2.57
 -11  -9   8   17.41    3.87
  11   9   8   -2.26    1.78
 -12  -9  -8    4.84    2.76
  12   9   8    2.97    2.29
 -12  -9   8    0.36    3.20
 -13  -9  -8    2.63    3.03
 -13  -9   8    4.67    3.85
   0 -10   8  100.57    8.05
   0 -10  -8  101.53    8.06
   1 -10   8   16.93    2.47
  -1 -10  -8   15.10    2.55
   1 -10  -8   19.58    2.76
  -1 -10   8   18.58    2.73
  -2 -10  -8   89.25    7.04
   2 -10   8   80.44    6.62
   2  10  -8   85.26    6.65
  -2 -10   8   78.63    6.93
   2 -10  -8   81.49    6.80
  -3 -10  -8   22.57    3.17
   3 -10   8   18.15    2.56
   3  10  -8   18.47    2.55
   3 -10  -8   31.86    3.09
  -3 -10   8   25.25    3.34
   4 -10   8  124.43    9.63
   4  10  -8  130.79    9.76
  -4 -10  -8  139.44   10.38
   4 -10  -8  135.52    9.95
  -4 -10   8  138.60   10.49
   4  10   8  136.86   10.38
   4 -10  -8  115.61   10.44
   5 -10   8   14.99    1.47
   5  10  -8   16.42    2.13
  -5 -10  -8   15.61    2.82
   5 -10  -8   12.43    2.09
   5 -10  -8   11.15    2.68
  -5 -10   8   11.23    2.61
   5  10   8    9.38    2.38
  -6 -10  -8   23.55    3.43
   6  10  -8   22.47    2.64
   6  10   8   28.74    3.55
  -6 -10   8   21.09    3.46
   6 -10  -8   19.60    3.19
   6 -10  -8   20.01    2.58
   7  10  -8   12.15    1.70
  -7 -10  -8   14.16    2.81
  -7 -10   8    5.69    2.56
   7 -10  -8    8.23    1.58
   7  10   8    9.21    2.27
  -8 -10  -8   32.09    4.27
   8 -10  -8   31.60    2.72
   8  10   8   29.44    3.88
  -8 -10   8   30.18    4.60
  -9 -10  -8    8.69    2.64
  -9 -10   8    6.60    2.92
   9  10   8    8.42    2.47
 -10 -10  -8   46.33    5.29
 -10 -10   8   36.28    5.53
 -11 -10  -8    3.28    2.77
 -11 -10   8   -0.25    3.06
  11  10   8   -0.16    2.14
 -12 -10  -8   17.33    3.84
 -12 -10   8   17.18    4.46
   0 -11   8   75.70    6.57
   0 -11  -8   77.43    6.64
   1 -11   8   10.96    2.18
  -1 -11  -8   12.23    2.36
   1 -11  -8    4.87    1.91
  -1 -11   8    9.00    2.22
   2 -11   8   15.59    2.41
  -2 -11  -8   14.12    2.62
  -2 -11   8   20.63    2.97
   2 -11  -8   13.56    2.48
  -3 -11  -8   21.17    3.06
   3 -11   8   20.19    2.58
  -3 -11   8   15.66    2.84
   3 -11  -8   12.74    2.43
  -4 -11  -8    8.46    2.33
   4 -11   8    9.24    1.72
   4  11  -8    5.08    1.91
  -4 -11   8    8.37    2.41
   4  11   8   11.73    2.58
   4 -11  -8   12.79    2.16
   5 -11   8   26.93    2.48
  -5 -11  -8   27.06    3.77
   5  11  -8   20.98    2.92
   5  11   8   28.79    3.90
  -5 -11   8   28.64    3.99
   5 -11  -8   28.67    3.16
   6  11  -8   15.90    2.46
  -6 -11  -8   20.06    3.38
   6 -11  -8   20.35    3.49
   6  11   8   23.64    3.47
  -6 -11   8   22.10    3.60
   6 -11  -8   19.46    2.53
   7  11  -8   -0.86    0.92
  -7 -11  -8    4.07    2.36
   7  11  -8    3.30    1.59
  -7 -11   8    3.60    2.49
   7 -11  -8    5.83    1.41
   7 -11  -8   -0.20    1.98
   7  11   8    2.32    2.11
  -8 -11  -8   22.42    3.65
  -8 -11   8   13.66    3.59
   8 -11  -8   13.45    1.70
   8  11   8   20.25    3.17
  -9 -11  -8    8.78    2.83
   9  11   8    1.96    1.85
  -9 -11   8    0.46    2.73
 -10 -11  -8    5.97    2.86
  10  11   8    2.64    2.12
 -10 -11   8    6.10    3.27
 -11 -11  -8    5.64    3.15
 -11 -11   8    6.25    3.82
  11  11   8   -3.73    2.57
   0 -12   8   19.75    3.02
   0 -12  -8   14.74    2.69
  -1 -12  -8   31.72    3.74
   1 -12   8   27.80    3.65
  -1 -12   8   27.05    3.74
   1 -12  -8   28.09    3.60
   2 -12   8   42.06    4.46
  -2 -12  -8   38.82    4.75
   2 -12  -8   50.93    4.70
  -2 -12   8   53.04    5.10
  -3 -12  -8   18.89    3.13
   3 -12   8   18.98    2.60
   3 -12  -8   13.20    2.56
  -3 -12   8   14.15    2.94
   4 -12   8   25.35    3.10
  -4 -12  -8   31.22    4.06
   4 -12  -8   25.84    3.42
   4  12   8   36.11    4.45
  -4 -12   8   24.60    3.81
   5 -12   8   12.06    1.71
  -5 -12  -8   12.07    2.88
  -5 -12   8   16.42    3.40
   5  12   8   14.65    3.05
   5 -12  -8   17.29    2.49
   6  12  -8   18.67    2.99
  -6 -12  -8   24.91    3.88
   6 -12  -8   15.26    2.44
  -6 -12   8   15.53    3.43
   6  12   8   17.80    3.35
  -7 -12  -8   19.47    3.56
   7 -12  -8   14.62    2.13
   7  12   8   13.63    3.05
  -7 -12   8   14.64    3.56
  -8 -12  -8   25.31    4.20
  -8 -12   8   24.72    4.51
   8  12   8   27.01    3.95
  -9 -12  -8   24.53    4.24
  -9 -12   8   14.73    4.12
 -10 -12  -8    2.33    2.97
 -10 -12   8    1.22    3.41
  10  12   8   -0.24    2.49
   0 -13   8   30.82    4.07
   0 -13  -8   30.31    4.02
  -1 -13  -8   15.49    2.94
   1 -13   8   17.03    2.99
   1 -13  -8   17.82    3.04
  -1 -13   8   18.53    3.23
  -2 -13  -8   14.70    2.97
   2 -13   8   16.52    2.70
  -2 -13   8   11.97    2.96
   2 -13  -8   16.50    2.89
   3 -13   8    3.13    1.80
  -3 -13  -8    6.03    2.27
   3 -13  -8    5.83    2.03
  -3 -13   8    3.82    2.32
   4 -13   8    1.42    2.10
   4 -13   8    6.97    1.92
  -4 -13  -8    9.24    2.74
   4  13   8   10.97    2.98
  -4 -13   8   14.94    3.30
   4 -13  -8   10.39    2.34
  -5 -13  -8    7.44    2.64
   5 -13   8    2.98    1.23
   5 -13   8   -0.66    1.29
  -5 -13   8    1.84    2.33
   5 -13  -8    0.20    1.62
   5  13   8   -1.04    2.20
  -6 -13  -8   48.49    5.16
   6 -13  -8   27.76    3.53
   6  13   8   30.83    4.52
  -6 -13   8   27.69    4.59
  -7 -13  -8   15.40    3.62
   7 -13  -8   16.10    2.36
  -7 -13   8   13.13    3.57
   7  13   8   16.79    3.44
  -8 -13  -8   13.99    3.66
   8  13   8    7.80    2.88
  -8 -13   8    6.88    3.54
  -9 -13  -8    0.65    2.92
  -9 -13   8    6.29    3.66
   9  13   8   -3.73    2.55
 -10 -13  -8    4.50    3.43
   0 -14  -8    0.82    2.11
   0 -14   8    0.41    2.07
  -1 -14  -8   18.26    3.26
   1 -14   8   17.99    3.12
  -1 -14   8   15.19    3.28
   1 -14  -8   15.76    3.09
  -2 -14  -8    4.46    2.41
   2 -14   8    3.89    2.08
  -2 -14   8    5.89    2.51
   2 -14  -8    5.67    2.23
  -3 -14  -8   60.62    5.66
   3 -14   8   47.18    4.91
  -3 -14   8   39.85    5.57
   3 -14  -8   46.57    5.10
  -4 -14  -8    3.08    2.29
   4 -14   8    3.92    1.89
   4  14   8    5.29    3.01
  -4 -14   8    5.75    2.88
   4 -14  -8    7.64    2.30
  -5 -14  -8   26.93    4.62
  -5 -14   8   34.17    5.18
   5 -14  -8   35.41    4.09
   5  14   8   37.32    4.97
  -6 -14  -8    5.20    2.86
   6 -14  -8    2.88    1.88
  -6 -14   8    3.46    2.98
   6  14   8   -2.22    2.67
  -7 -14  -8   18.21    4.12
   7  14   8   19.97    3.89
  -7 -14   8   22.76    4.43
   7 -14  -8   13.93    2.43
  -8 -14  -8    8.02    3.43
  -8 -14   8    5.66    3.79
   8  14   8   -1.94    2.73
   0 -15  -8    0.60    2.32
   0 -15   8    0.70    2.16
  -1 -15  -8    5.72    2.66
   1 -15   8    5.52    2.54
  -1 -15   8    7.48    2.90
   1 -15  -8    8.64    2.73
  -2 -15  -8    9.22    2.89
   2 -15   8    4.27    2.30
  -2 -15   8    8.00    2.98
   2 -15  -8    7.60    2.67
   3 -15   8    4.74    2.29
  -3 -15  -8    5.77    2.88
   3 -15  -8    3.67    2.36
  -3 -15   8    8.69    3.14
  -4 -15  -8    8.09    3.10
   4 -15   8    4.62    2.26
   4  15   8    3.36    3.33
  -4 -15   8    7.50    3.11
   4 -15  -8    9.08    2.56
  -5 -15  -8    4.92    2.81
   5 -15  -8    5.80    2.32
  -5 -15   8    4.66    3.24
   5  15   8    9.24    3.32
  -6 -15  -8   -0.08    2.84
  -6 -15   8    5.04    3.38
   6 -15  -8    0.87    2.01
   6  15   8   -0.56    3.03
  -7 -15  -8    6.20    3.28
   7 -15  -8   -2.73    1.93
  -7 -15   8    0.12    3.46
   7  15   8   -0.19    3.22
   0 -16   8   23.71    4.22
   0 -16  -8   23.99    4.11
  -1 -16  -8    9.75    3.17
   1 -16   8    8.37    3.00
  -1 -16   8    7.73    3.14
   1 -16  -8   12.01    3.09
   2 -16   8    6.99    2.91
  -2 -16  -8    7.72    3.03
  -2 -16   8   14.44    3.66
   2 -16  -8   12.10    2.94
   3 -16   8    6.77    2.78
  -3 -16  -8   10.92    3.38
   3 -16  -8   12.77    2.99
  -3 -16   8   10.16    3.53
  -4 -16  -8   -1.48    2.64
   4 -16   8    3.07    2.38
   4  16   8    3.29    3.27
   4 -16  -8   -0.36    2.24
  -4 -16   8    5.44    3.38
  -5 -16  -8   19.87    4.15
   5 -16  -8    9.33    2.77
   5  16   8    8.57    4.00
  -5 -16   8   10.32    3.79
   0 -17   8    2.75    3.12
   0 -17  -8    2.55    3.10
   1 -17   8   12.31    3.53
  -1 -17  -8   15.29    3.79
   1 -17  -8   13.30    3.36
  -1 -17   8   13.58    3.78
   0   0  -9    0.49    0.44
   0   0   9    0.55    0.55
   0   0   9    1.02    0.52
   0   0  -9    0.67    0.46
   1   0  -9  259.05   17.78
  -1   0   9  251.57   17.72
   1   0   9  247.31   17.80
  -1   0   9  253.51   17.80
  -1   0  -9  256.27   17.69
   1   0  -9  252.15   17.69
  -1   0  -9  274.71   17.83
   1   0   9  245.12   17.63
  -2   0  -9   34.22    2.62
   2   0  -9   32.43    2.77
  -2   0  -9   32.10    2.80
  -2   0   9   34.96    2.66
   2   0   9   31.70    2.85
  -2   0   9   31.94    2.85
   3   0   9   13.91    1.68
  -3   0   9   13.95    1.35
  -3   0  -9   13.47    1.29
   3   0  -9   13.75    1.55
  -3   0  -9   15.65    1.66
  -3   0   9   12.60    1.67
   4   0  -9   11.43    1.35
  -4   0   9    8.23    1.00
  -4   0   9    7.57    1.33
   4   0   9   11.08    1.59
  -4   0  -9    7.10    1.31
  -5   0  -9  106.54    7.54
   5   0   9   98.32    7.50
  -5   0   9   91.03    7.45
   5   0  -9  101.06    7.29
  -5   0   9   99.90    7.03
   6   0   9   73.67    6.01
   6   0  -9   79.23    5.75
  -6   0  -9   78.54    6.05
  -6   0   9   74.82    5.45
  -6   0   9   76.07    6.07
  -7   0  -9  131.03   10.07
   7   0  -9  134.17    9.67
  -7   0   9  140.68    9.41
  -7   0   9  135.31    9.37
  -7   0   9  134.66   10.13
   7   0   9  133.39   10.04
  -8   0  -9   14.49    2.20
  -8   0   9   14.78    2.33
   8   0   9   16.26    2.22
   8   0  -9   14.89    1.57
  -8   0   9   13.09    1.08
  -9   0  -9    9.92    1.13
   9   0   9   10.69    1.97
  -9   0   9   11.25    2.16
   9   0  -9   10.99    1.11
   9   0  -9    9.53    1.26
  -9   0  -9   11.84    2.14
 -10   0   9    5.79    2.01
 -10   0  -9    4.57    0.82
 -11   0   9   15.50    2.79
 -11   0  -9   14.13    1.51
 -12   0  -9   29.86    2.56
 -12   0   9   33.66    4.12
 -13   0   9   15.38    3.29
 -13   0  -9   15.97    1.85
 -14   0   9    0.13    2.56
 -15   0   9   37.86    5.34
   0  -1  -9   79.71    5.72
   0  -1   9   76.15    5.71
   0  -1   9   75.44    5.69
   0  -1  -9   77.34    5.69
   0   1   9   76.28    5.75
   0   1  -9   79.06    5.69
   0   1  -9   75.97    5.68
   0   1   9   77.82    5.68
   1  -1   9   89.93    6.79
   1   1  -9   77.27    6.69
  -1   1   9   90.36    6.74
   1   1  -9   94.04    6.69
  -1  -1  -9   86.45    6.75
  -1  -1  -9   90.15    6.69
   1  -1   9   87.79    6.64
  -1   1   9   85.00    6.75
   1  -1  -9   93.69    6.79
   1   1   9  105.78    6.90
  -1  -1   9   99.29    6.72
  -1  -1   9  103.23    6.89
  -1   1  -9  105.49    6.74
   2   1  -9  210.87   15.81
  -2  -1  -9  204.66   15.68
  -2   1   9  201.64   15.84
  -2   1   9  201.28   15.73
   2  -1   9  211.54   15.88
  -2  -1  -9  210.43   15.85
   2   1  -9  210.96   15.66
  -2  -1   9  240.03   15.71
   2  -1  -9  258.46   15.94
   2   1   9  248.40   16.00
  -2   1  -9  253.18   15.73
  -2   1  -9  244.28   15.93
  -2  -1   9  248.58   16.00
  -3   1   9  234.11   15.29
   3   1  -9  235.01   15.17
   3  -1   9  225.72   15.26
  -3   1   9  227.99   15.05
  -3  -1  -9  228.97   15.25
   3  -1  -9  211.12   15.17
  -3  -1   9  202.22   15.24
   3   1   9  199.25   15.22
  -3   1  -9  204.83   14.90
  -3   1  -9  205.08   15.21
  -3  -1   9  198.15   14.89
  -4  -1  -9  174.97   11.45
  -4   1   9  179.80   11.51
   4  -1   9  185.79   11.52
  -4   1   9  173.07   11.17
   4   1   9  145.63   11.39
  -4   1  -9  146.80   10.96
  -4  -1   9  146.50   10.96
  -4  -1   9  144.36   11.42
   4  -1  -9  148.17   11.27
  -4   1  -9  145.27   11.37
  -5   1   9   39.07    3.21
   5   1  -9   38.44    2.94
  -5  -1  -9   38.45    3.12
   5  -1   9   38.83    3.19
   5   1   9   26.16    3.00
  -5   1  -9   32.66    2.50
   5  -1  -9   34.94    2.93
  -5   1  -9   34.90    3.12
  -5  -1   9   27.85    3.12
  -5  -1   9   32.34    2.48
  -6   1   9  124.96    9.13
   6   1  -9  135.18    8.87
   6  -1   9  134.88    9.14
  -6  -1  -9  133.37    9.12
   6  -1  -9  104.47    8.73
   6   1   9  118.00    9.08
  -6   1  -9  111.61    9.06
  -6  -1   9  115.06    9.13
   7   1  -9   -0.22    0.68
  -7  -1  -9    0.23    0.97
  -7   1   9    0.78    1.08
   7  -1   9   -0.83    0.99
   7  -1  -9    1.05    0.68
   7   1   9    1.24    1.05
  -7  -1   9    0.68    1.10
  -7   1  -9    0.80    1.05
   8  -1   9   80.06    7.01
  -8   1   9   80.45    7.11
  -8  -1  -9   86.73    7.09
  -8  -1  -9   87.13    6.51
   8   1  -9   86.50    6.59
  -8   1   9   83.00    6.48
  -8  -1   9   91.28    7.28
  -8   1  -9   98.76    7.29
   8   1   9  102.74    7.20
   8  -1  -9   99.62    6.55
   8  -1  -9   97.87    6.56
  -9   1   9   21.41    2.06
  -9   1   9   22.81    3.05
  -9  -1  -9   20.72    3.00
   9   1  -9   24.85    2.08
  -9  -1  -9   26.68    2.21
  -9   1  -9   25.54    3.29
  -9  -1   9   26.59    3.21
   9   1   9   25.66    2.97
 -10  -1  -9   20.19    2.83
 -10   1   9   21.41    1.64
 -10   1   9   18.92    2.84
 -10   1   9   17.10    1.61
 -10  -1  -9   17.24    1.88
  10   1   9   16.38    2.48
 -10  -1   9   17.58    2.86
 -10   1  -9   17.51    1.46
 -11   1   9   19.92    2.99
 -11  -1  -9   20.03    1.93
 -11   1  -9   16.01    1.45
 -11  -1   9   17.85    3.04
 -12  -1  -9   14.71    1.79
 -12   1   9   11.77    2.68
 -12   1  -9   11.25    1.24
 -12  -1   9   12.46    2.85
 -13  -1  -9    4.48    1.32
 -13   1   9    5.84    2.37
 -13  -1   9    4.80    2.56
 -14   1   9    8.49    3.04
 -14  -1   9   15.21    3.56
 -15   1   9    8.45    3.32
 -15  -1   9    4.09    3.49
   0  -2   9   13.18    1.54
   0   2  -9   14.64    1.50
   0   2  -9   14.48    1.47
   0   2   9   13.51    1.55
   0  -2   9   13.20    1.45
   0  -2  -9   15.52    1.55
   1  -2   9   46.26    3.17
   1   2  -9   47.88    3.23
  -1   2   9   46.76    3.26
   1   2  -9   48.71    3.15
   1  -2   9   49.70    3.29
  -1   2   9   45.75    3.24
  -1  -2   9   30.40    3.18
   1   2   9   31.97    3.17
   1  -2  -9   31.47    3.11
  -1   2  -9   33.47    3.14
  -1   2  -9   32.33    3.02
  -1  -2   9   31.95    3.01
  -2  -2  -9  221.51   15.67
   2   2  -9  221.91   15.46
  -2   2   9  222.72   15.67
  -2   2   9  206.26   15.57
   2   2  -9  218.49   15.60
   2  -2   9  211.79   15.37
   2  -2   9  216.49   15.66
  -2   2  -9  233.74   15.72
  -2   2  -9  236.05   15.50
   2   2   9  217.57   15.71
   2  -2  -9  229.28   15.69
  -2  -2   9  232.90   15.79
  -2  -2   9  226.14   15.44
   3  -2   9   76.61    5.52
   3   2  -9   75.14    5.14
   3   2  -9   75.67    5.39
  -3  -2  -9   74.76    5.48
  -3   2   9   76.51    5.51
  -3  -2   9   64.56    5.52
  -3  -2   9   67.96    5.10
   3   2   9   67.45    5.52
  -3   2  -9   70.25    5.17
  -3   2  -9   64.60    5.45
   3  -2  -9   71.60    5.46
  -4   2   9  240.81   17.90
   4  -2   9  250.25   17.91
   4   2  -9  241.00   17.76
  -4  -2  -9  246.83   17.88
  -4   2  -9  269.00   18.01
   4  -2  -9  263.17   17.88
   4   2   9  254.01   17.97
  -4   2  -9  255.60   17.53
  -4  -2   9  260.95   17.43
  -4  -2   9  260.20   18.06
   5  -2   9  176.09   13.98
  -5  -2  -9  183.08   13.98
  -5   2   9  178.34   14.00
   5   2  -9  177.01   13.84
   5  -2  -9  214.12   13.96
  -5   2  -9  212.57   13.56
  -5   2  -9  209.75   14.16
   5   2   9  209.78   14.14
  -5  -2   9  204.56   14.22
  -6  -2  -9    2.44    1.09
   6  -2   9    2.68    1.17
  -6   2   9    2.62    1.18
  -6  -2   9    8.41    1.58
   6  -2  -9    7.24    1.16
  -6   2  -9    5.18    1.36
  -6   2  -9    5.91    0.67
   6   2   9    5.59    1.38
  -7   2   9   16.73    2.16
  -7  -2  -9   17.23    2.12
  -7  -2  -9   14.64    1.60
   7  -2   9   15.58    2.07
   7   2  -9   18.19    1.85
   7  -2  -9   11.56    1.54
  -7   2  -9   12.68    1.08
   7  -2  -9   10.21    1.48
  -7  -2   9   12.70    2.17
   7   2   9   14.29    2.08
  -7   2  -9   14.33    2.21
   8   2  -9   13.27    1.72
  -8  -2  -9   13.72    1.73
  -8  -2  -9   20.69    2.44
  -8   2   9   14.59    2.21
  -8  -2   9   14.48    2.42
  -8   2  -9   13.29    2.29
   8   2   9   14.80    2.22
   8  -2  -9   15.63    1.53
   8  -2  -9   14.23    1.48
  -9   2   9   32.25    2.83
  -9  -2  -9   28.12    3.38
  -9  -2  -9   35.84    2.90
   9   2  -9   32.80    2.70
  -9   2   9   32.54    3.50
   9   2   9   26.60    3.24
  -9  -2   9   27.35    3.58
 -10   2   9   20.17    2.29
 -10   2   9   21.48    3.00
 -10  -2  -9   21.21    2.29
 -10  -2  -9   20.25    2.92
  10   2   9   28.73    3.08
 -10  -2   9   26.89    3.44
 -11  -2  -9   11.26    1.66
 -11   2   9   11.76    2.41
 -11   2   9   11.44    1.57
  11   2   9   16.97    2.41
 -11  -2   9   10.76    2.59
 -12   2   9    3.38    0.79
 -12  -2  -9    2.50    1.16
 -12   2   9    2.59    0.78
 -12   2   9    1.49    1.81
 -12  -2   9    2.24    2.19
 -13  -2  -9    4.01    1.47
 -13   2   9    1.97    2.23
 -13  -2   9    8.35    2.88
 -14   2   9   11.42    3.18
 -14  -2   9   11.67    3.50
 -15   2   9    3.79    3.09
 -15  -2   9    1.06    3.53
   0  -3   9   31.55    2.66
   0   3  -9   30.39    2.51
   0  -3  -9   27.06    2.54
   0   3  -9   27.98    2.51
   0  -3   9   29.44    2.47
   0   3   9   29.90    2.63
   1  -3   9  176.27   12.58
   1   3  -9  175.20   12.54
   1  -3   9  174.80   12.59
   1   3  -9  178.13   12.57
  -1  -3   9  177.42   12.74
  -1   3  -9  189.55   12.71
   1  -3  -9  179.08   12.68
  -1  -3   9  177.25   12.48
   1   3   9  168.17   12.68
  -1   3  -9  185.73   12.53
   2   3  -9   77.25    5.05
   2   3  -9   73.03    4.88
  -2   3   9   73.05    5.09
   2  -3   9   75.49    4.87
   2  -3   9   70.15    5.06
  -2   3  -9   57.79    4.80
   2   3   9   61.82    5.08
   2  -3  -9   62.60    5.06
  -2  -3   9   56.42    4.74
  -2   3  -9   59.10    5.05
  -2  -3   9   55.71    5.08
   3  -3   9  180.46   13.83
   3   3  -9  180.68   13.55
   3   3  -9  193.24   13.80
  -3   3   9  190.80   13.87
  -3  -3   9  204.12   14.07
  -3   3  -9  206.71   13.64
   3  -3  -9  197.17   13.91
   3   3   9  205.03   14.00
  -3   3  -9  202.40   14.00
  -4  -3  -9  102.00    6.97
   4   3  -9  102.71    6.44
   4   3  -9   94.99    6.82
   4  -3   9   91.30    6.91
  -4   3   9  100.31    6.98
  -4  -3   9   79.56    6.98
   4   3   9   79.35    6.90
   4  -3  -9   84.03    6.83
  -4   3  -9   89.43    6.99
  -4   3  -9   87.42    6.52
  -5   3   9  132.49   10.89
   5   3  -9  134.32   10.76
   5  -3   9  140.13   10.92
  -5  -3  -9  140.99   10.90
  -5   3  -9  160.34   10.51
  -5  -3   9  158.11   11.21
   5  -3  -9  165.46   10.92
   5   3   9  162.47   11.11
  -5   3  -9  162.43   11.14
   6   3  -9   27.96    2.87
  -6  -3  -9   26.41    2.75
  -6   3   9   26.76    3.05
  -6  -3  -9   26.40    2.98
  -6  -3   9   34.32    3.33
   6  -3  -9   37.41    2.95
   6   3   9   32.92    3.21
   6  -3  -9   35.31    2.85
  -6   3  -9   35.56    2.47
  -6   3  -9   33.34    3.32
  -7  -3  -9   48.97    4.32
  -7  -3  -9   52.27    4.10
  -7   3   9   52.11    4.46
   7   3  -9   50.99    4.13
   7  -3  -9   48.95    3.97
   7  -3  -9   44.85    3.90
  -7   3  -9   52.40    4.68
   7   3   9   52.60    4.48
  -7   3  -9   50.89    3.64
  -7  -3   9   51.45    4.70
  -8   3   9    0.50    1.23
  -8  -3  -9    0.91    0.89
  -8  -3  -9    1.08    1.27
   8   3  -9    1.15    0.93
   8  -3  -9    2.46    0.68
  -8  -3   9    1.41    1.51
  -8   3  -9    2.06    0.47
   8  -3  -9    2.48    0.70
   8   3   9    0.82    1.26
  -9   3   9   63.15    5.31
  -9  -3  -9   62.61    5.24
  -9   3   9   59.55    4.82
   9   3  -9   63.87    4.67
  -9  -3  -9   59.29    4.80
  -9  -3   9   58.74    5.53
   9   3   9   52.41    5.12
  -9   3  -9   57.21    4.19
  10   3  -9   58.98    4.33
 -10   3   9   57.62    5.32
 -10   3   9   57.19    4.89
 -10  -3  -9   59.73    4.82
  10   3   9   54.60    5.17
 -10  -3   9   64.26    5.75
 -11   3   9   23.30    2.79
 -11  -3  -9   21.96    2.45
 -11   3   9   19.64    3.04
 -11  -3   9   18.34    3.29
  11   3   9   13.43    2.53
 -12   3   9   11.52    1.84
 -12   3   9    8.43    2.28
 -12  -3   9    2.20    2.30
 -13   3   9    0.58    2.12
 -13  -3  -9   -0.77    1.43
 -13   3   9    1.96    1.21
 -13  -3   9    3.52    2.78
 -14   3   9    4.13    2.60
 -14  -3   9    4.30    3.14
 -15   3   9    9.13    3.25
 -15  -3   9    2.76    3.84
   0   4  -9  474.84   33.19
   0   4  -9  474.62   33.10
   0  -4  -9  484.83   33.27
   0  -4   9  487.87   33.28
   1  -4   9    1.54    0.78
   1   4  -9    1.34    0.68
   1   4  -9    1.74    0.71
  -1  -4   9    1.61    0.88
  -1   4  -9    3.09    0.78
   1  -4  -9    3.41    0.95
   1   4   9    3.49    0.97
  -1   4  -9    2.38    0.83
   2   4  -9   71.03    6.11
   2   4  -9   69.06    6.18
   2  -4   9   72.27    6.12
  -2   4  -9   98.34    6.19
   2   4   9   91.34    6.48
  -2   4  -9   96.08    6.49
   2  -4  -9   86.48    6.43
  -2  -4   9   96.29    6.58
   3   4  -9   30.07    2.80
   3  -4   9   30.03    2.41
  -3  -4  -9   30.37    2.86
   3   4  -9   33.17    2.60
  -3  -4   9   35.51    3.18
   3   4   9   32.25    2.98
   3  -4  -9   34.07    2.94
   3  -4  -9   31.97    2.96
  -3   4  -9   32.66    2.61
  -3   4  -9   31.46    3.01
   4   4  -9   58.37    4.11
  -4  -4  -9   57.52    4.51
  -4   4   9   62.01    4.64
   4   4  -9   58.68    4.49
   4  -4  -9   49.23    4.52
  -4  -4   9   52.13    4.75
   4   4   9   56.12    4.69
   4  -4  -9   54.06    4.47
  -4   4  -9   56.42    4.71
  -4   4  -9   55.63    4.20
   5   4  -9  142.88   10.27
  -5   4   9  153.00   10.42
  -5  -4  -9  137.31   10.24
  -5   4  -9  138.08    9.90
  -5   4  -9  147.82   10.56
   5   4   9  143.68   10.48
   5  -4  -9  138.08   10.29
   5  -4  -9  136.03   10.18
  -5  -4   9  134.72   10.56
   6   4   9   38.85    3.49
  -6  -4   9   32.63    3.50
   6  -4  -9   33.66    3.01
  -6   4  -9   35.37    2.72
   6  -4  -9   32.09    3.11
  -6   4  -9   37.15    3.63
  -7   4   9    7.29    1.73
   7   4  -9    9.16    1.58
  -7  -4  -9    8.05    1.51
   7  -4  -9   10.41    1.41
  -7  -4   9    9.47    2.12
   7   4   9    9.68    1.86
   7  -4  -9    9.83    1.36
  -7   4  -9   10.66    2.08
  -7   4  -9   10.25    1.14
  -8  -4  -9   95.14    8.10
   8   4  -9   99.48    8.06
  -8   4   9   92.67    8.29
  -8  -4   9  121.39    8.86
   8   4   9  116.80    8.50
  -8   4  -9  115.75    7.66
   8  -4  -9  114.54    7.72
   8  -4  -9  111.72    7.73
  -9  -4  -9    4.14    1.36
  -9   4   9    5.71    1.67
   9   4  -9    5.19    1.27
   9   4   9    3.88    1.61
  -9  -4   9    1.80    1.72
  -9   4  -9    3.66    0.75
 -10   4   9   21.49    2.85
  10   4  -9   10.45    1.57
 -10  -4  -9   19.98    2.40
 -10   4   9   17.75    2.50
 -10  -4   9   13.80    2.91
  10   4   9   17.02    2.55
 -10   4  -9   15.59    1.53
 -11   4   9    4.09    1.88
 -11  -4  -9    1.35    1.34
 -11   4   9    0.09    1.63
 -11  -4   9   -0.39    1.76
  11   4   9    0.40    1.57
 -12   4   9   14.44    2.68
 -12  -4  -9   11.19    2.13
 -12  -4   9   12.91    3.21
 -13  -4  -9    3.42    1.88
 -13   4   9    7.83    2.37
 -13  -4   9    4.42    2.94
 -14   4   9    9.02    2.86
 -14  -4  -9    1.62    2.24
 -14  -4   9    8.34    3.64
   0  -5  -9    1.91    0.88
   0   5  -9    2.89    0.84
   0  -5   9    2.41    0.98
   0   5  -9    2.12    0.90
  -1  -5  -9  390.78   27.59
   1   5  -9  412.53   27.50
   1   5  -9  385.83   27.46
   1  -5   9  397.19   27.54
   1  -5  -9  400.33   27.67
  -1   5  -9  406.66   27.43
  -1   5  -9  387.53   27.59
   1  -5  -9  394.64   27.60
  -1  -5   9  389.01   27.66
  -2  -5  -9    9.54    1.56
   2   5  -9   10.34    1.46
   2   5  -9   11.21    1.36
   2  -5   9   12.13    1.46
  -2   5  -9    9.56    1.29
   2  -5  -9    6.41    1.38
   2  -5  -9    8.60    1.56
  -2  -5   9    8.17    1.60
   2   5   9   11.40    1.76
  -2   5  -9    7.42    1.49
   3   5  -9   33.58    2.87
   3  -5   9   34.82    2.58
  -3  -5  -9   36.21    3.04
   3   5  -9   33.19    2.66
  -3  -5   9   27.50    3.04
  -3   5  -9   29.60    2.64
  -3   5  -9   27.80    2.98
   3  -5  -9   28.09    2.91
   3  -5  -9   30.74    2.94
   3   5   9   27.13    2.98
   4   5  -9    8.21    1.47
   4   5  -9    7.46    1.03
  -4  -5  -9    6.13    1.34
  -4   5  -9    6.24    1.51
   4  -5  -9    6.53    1.36
  -4  -5   9    6.85    1.58
  -4   5  -9    7.16    1.11
   4  -5  -9    8.13    1.45
   4   5   9    7.04    1.52
   5   5  -9  126.92    8.34
  -5  -5  -9  122.36    8.35
   5   5  -9  121.33    7.72
  -5   5  -9  100.75    7.87
  -5   5  -9  105.14    8.50
   5  -5  -9   99.93    8.24
  -5  -5   9  111.18    8.61
   5   5   9  101.28    8.36
   5  -5  -9   99.80    8.09
   6   5  -9   35.99    3.50
  -6  -5  -9   34.76    3.53
  -6   5   9   37.88    3.61
   6  -5  -9   40.45    3.53
   6   5   9   37.35    3.75
  -6   5  -9   40.06    3.11
  -6   5  -9   37.93    3.97
  -6  -5   9   42.04    4.06
   6  -5  -9   39.92    3.33
  -7   5   9  274.25   19.11
   7   5  -9  270.89   18.97
  -7  -5  -9  278.55   19.05
   7  -5  -9  265.31   18.66
  -7  -5   9  271.32   19.47
   7  -5  -9  252.55   18.74
   7   5   9  263.30   19.17
  -7   5  -9  265.62   18.55
  -8  -5  -9    2.50    1.33
   8   5  -9    4.32    1.36
  -8   5   9    2.75    1.51
   8   5   9    2.50    1.32
  -8   5  -9    2.85    0.85
   8  -5  -9    3.30    0.78
  -8  -5   9    4.38    1.95
   8  -5  -9    1.80    0.76
   9   5  -9    5.16    1.44
  -9   5   9    6.82    1.81
  -9  -5  -9    9.11    1.78
  -9  -5   9    5.12    2.24
   9   5   9    8.55    2.02
  -9   5  -9    8.43    1.22
 -10  -5  -9   -0.16    1.30
 -10   5   9    3.28    1.69
 -10   5   9    0.90    1.90
  10   5  -9   -0.43    0.91
 -10  -5   9    1.77    1.96
  10   5   9    0.74    1.55
 -10   5  -9    1.78    0.94
 -11  -5  -9    6.39    1.96
 -11   5   9    9.15    2.40
  11   5   9   12.99    2.37
 -11  -5   9   13.00    2.99
 -12  -5  -9    5.89    1.84
 -12   5   9    6.28    2.24
  12   5   9   -1.46    1.29
 -12  -5   9    2.46    2.60
 -13   5   9    7.41    2.59
 -13  -5  -9    4.09    2.06
 -13  -5   9    7.82    3.36
 -14  -5  -9   -4.83    2.21
 -14  -5   9    2.03    3.41
   0   6  -9   68.39    5.24
   0   6  -9   68.75    5.32
   0  -6   9   63.30    5.34
   0  -6  -9   67.64    5.40
   1   6  -9   15.55    1.75
   1   6  -9   14.18    1.72
   1  -6   9   14.12    1.84
  -1  -6  -9   15.94    1.93
   1  -6  -9    9.11    1.77
  -1  -6   9   15.07    2.02
  -1   6  -9   10.53    1.76
  -1   6  -9   11.80    1.63
   1  -6  -9    8.90    1.64
  -2  -6  -9   81.54    6.13
   2   6  -9   83.44    6.00
   2  -6   9   85.18    5.94
   2   6  -9   83.51    5.88
  -2   6  -9   69.41    6.02
   2  -6  -9   71.25    6.00
   2   6   9   73.34    6.10
  -2   6  -9   69.11    5.77
   2  -6  -9   73.12    6.14
  -2  -6   9   78.48    6.22
  -3  -6  -9   98.90    7.40
   3   6  -9   96.61    7.09
   3   6  -9   98.56    7.33
   3  -6   9  101.44    7.06
   3  -6  -9   96.35    7.47
  -3   6  -9   89.02    7.40
  -3  -6   9   92.48    7.53
   3  -6  -9   93.59    7.32
   3   6   9   93.44    7.45
  -3   6  -9   97.65    7.10
  -4  -6  -9   31.96    3.04
   4   6  -9   31.78    2.93
   4   6  -9   29.00    2.49
  -4  -6   9   26.77    3.21
  -4   6  -9   27.74    2.55
  -4   6  -9   23.20    2.97
   4  -6  -9   27.80    3.01
   4   6   9   24.36    2.97
   4  -6  -9   28.66    2.80
   5   6  -9   22.25    2.15
   5   6  -9   20.88    2.64
  -5  -6  -9   18.75    2.75
   5   6   9   28.17    2.99
  -5   6  -9   29.16    2.46
   5  -6  -9   31.55    3.00
   5  -6  -9   29.44    2.67
  -5  -6   9   26.63    3.14
  -5   6  -9   27.78    3.14
  -6  -6   9   43.59    4.34
   6  -6  -9   42.29    3.93
  -6   6  -9   43.47    3.56
   6   6   9   41.47    4.09
   6  -6  -9   43.17    3.67
   7   6  -9   55.36    4.83
  -7  -6  -9   64.01    5.00
   7  -6  -9   54.37    4.35
   7   6   9   46.01    4.88
  -7   6  -9   57.01    4.37
   7  -6  -9   51.29    4.54
  -7  -6   9   60.71    5.40
   8   6  -9   44.14    4.42
  -8  -6  -9   45.05    4.48
   8   6   9   47.26    4.62
  -8   6  -9   49.62    4.01
   8  -6  -9   49.31    3.85
   8  -6  -9   50.06    3.74
  -8  -6   9   56.77    5.24
   9   6  -9    1.36    1.45
  -9  -6  -9    1.34    1.57
  -9  -6   9   -0.58    1.83
   9   6   9   -0.01    1.34
  -9   6  -9    0.83    1.02
 -10  -6  -9    5.77    1.91
 -10  -6   9    8.53    2.73
 -10   6  -9    9.54    1.60
  10   6   9    7.24    2.09
 -11  -6  -9   11.40    2.48
 -11  -6   9   18.60    3.77
 -11   6  -9   13.01    1.94
 -12  -6  -9   15.56    2.90
 -12  -6   9   23.22    4.14
 -13  -6  -9   -4.14    1.86
 -13  -6   9    0.89    3.05
 -14  -6  -9   -0.15    2.57
 -14  -6   9    1.85    3.76
   0   7  -9   23.04    2.52
   0   7  -9   21.80    2.50
   0  -7  -9   23.13    2.69
   0  -7   9   26.27    2.67
   1   7  -9   37.82    3.77
   1  -7   9   39.73    3.79
  -1  -7  -9   33.67    3.80
   1   7  -9   39.30    3.71
  -1   7  -9   55.07    3.92
  -1  -7   9   52.86    4.11
   1  -7  -9   45.02    4.07
  -1   7  -9   50.62    3.98
   2   7  -9   70.08    5.32
   2  -7   9   66.35    5.21
   2   7  -9   70.84    5.18
  -2  -7  -9   64.51    5.40
  -2   7  -9   62.88    5.41
   2  -7  -9   63.90    5.36
  -2  -7   9   66.82    5.56
   2  -7  -9   59.69    5.43
  -2   7  -9   60.86    5.15
   3   7  -9  122.18    9.19
  -3  -7  -9  127.19    9.57
   3   7  -9  122.70    9.44
   3  -7   9  122.88    9.19
  -3   7  -9  129.00    9.62
   3  -7  -9  123.76    9.42
   3  -7  -9  127.75    9.68
  -3   7  -9  132.56    9.31
  -3  -7   9  127.86    9.73
   3   7   9  129.15    9.63
  -4  -7  -9  175.68   13.64
   4   7  -9  178.50   13.56
   4  -7   9  181.41   13.01
   4   7  -9  175.65   13.23
  -4  -7   9  196.80   13.92
  -4   7  -9  192.36   13.37
   4  -7  -9  193.22   13.79
   4   7   9  200.27   13.79
   4  -7  -9  192.72   13.52
   5   7  -9  109.55    7.77
  -5  -7  -9  110.28    7.86
   5   7  -9  108.50    7.25
   5  -7  -9   98.28    7.49
  -5  -7   9   86.99    7.96
   5  -7  -9   86.73    7.71
  -5   7  -9   93.69    7.35
   5   7   9   92.30    7.79
   6   7  -9   14.43    2.24
   6   7  -9   12.38    1.32
  -6  -7  -9   14.62    2.33
   6  -7  -9   10.80    1.99
  -6  -7   9   12.69    2.61
  -6   7  -9   12.53    1.75
   6  -7  -9   11.19    1.73
   6   7   9    7.82    2.02
   7   7  -9   13.09    2.29
  -7  -7  -9   10.93    2.21
  -7  -7   9   15.33    2.92
   7  -7  -9   14.35    2.12
   7   7   9   13.95    2.43
  -7   7  -9   12.88    1.91
   7  -7  -9   15.53    1.89
  -8  -7  -9   11.60    2.37
   8   7  -9   11.11    2.31
  -8   7  -9   13.72    2.01
   8   7   9   15.09    2.54
   8  -7  -9   16.54    1.65
  -8  -7   9   17.01    3.05
   8  -7  -9   14.75    1.80
  -9  -7  -9   11.87    2.46
   9   7  -9   14.72    2.47
  -9   7  -9   16.74    2.18
  -9  -7   9   16.81    3.29
   9   7   9   12.07    2.52
 -10  -7  -9   46.51    4.41
 -10   7  -9   34.31    3.84
 -10  -7   9   39.69    5.03
  10   7   9   38.43    4.28
 -11  -7  -9   12.25    2.69
 -11  -7   9   10.30    3.20
 -12  -7  -9   17.67    3.05
 -12  -7   9   13.09    3.76
 -13  -7  -9   10.58    2.89
 -13  -7   9   14.73    4.09
   0   8  -9    4.47    1.31
   0  -8  -9    2.31    1.36
   0   8  -9    3.65    1.30
   0  -8   9    4.42    1.38
   1  -8   9   90.27    6.65
  -1  -8  -9   81.84    6.75
   1   8  -9   75.47    6.49
   1   8  -9   78.76    6.47
   1  -8  -9   82.05    6.66
  -1   8  -9   86.36    6.69
  -1  -8   9   90.01    6.81
   1  -8  -9   84.18    6.90
  -1   8  -9   82.36    6.50
   2  -8   9   56.16    4.63
   2   8  -9   53.02    4.69
  -2  -8  -9   50.90    4.85
   2   8  -9   58.13    4.57
  -2   8  -9   59.19    4.65
   2  -8  -9   53.61    4.75
  -2  -8   9   56.29    4.97
  -2   8  -9   50.36    4.75
   2  -8  -9   51.64    4.99
   3  -8   9  103.78    8.30
  -3  -8  -9  110.52    8.73
   3   8  -9  108.24    8.31
   3  -8  -9  107.75    8.85
   3  -8  -9  111.05    8.55
   3   8   9  120.86    8.85
  -3   8  -9  118.31    8.49
  -3  -8   9  120.40    8.95
   4   8  -9   35.74    3.29
  -4  -8  -9   35.74    3.75
   4  -8   9   33.86    3.07
   4   8   9   36.73    3.83
  -4  -8   9   39.33    4.09
  -4   8  -9   40.19    3.53
   4  -8  -9   41.96    4.10
   4  -8  -9   37.71    3.60
  -5  -8  -9   64.73    5.48
   5   8  -9   68.78    4.85
   5   8   9   55.55    5.42
  -5  -8   9   57.98    5.56
   5  -8  -9   60.64    5.05
  -5   8  -9   60.49    5.04
   5  -8  -9   53.11    5.41
   6   8  -9    1.09    0.87
  -6  -8  -9    3.80    1.74
  -6  -8   9    0.78    1.66
  -6   8  -9    1.98    1.31
   6  -8  -9    1.73    1.13
   6   8   9    1.61    1.49
   6  -8  -9    1.41    1.53
  -7  -8  -9   14.10    2.38
   7  -8  -9    7.59    1.77
   7   8   9    9.21    2.20
  -7  -8   9    7.18    2.34
  -7   8  -9    6.03    1.72
   7  -8  -9    5.66    1.32
  -8  -8  -9   10.48    2.37
   8   8   9    7.09    2.16
  -8  -8   9    7.82    2.58
   8  -8  -9    7.38    1.22
   9   8  -9   16.01    2.91
  -9  -8  -9   14.13    2.70
   9   8   9   15.62    2.79
  -9  -8   9   18.93    3.48
  10   8  -9    3.45    2.49
 -10  -8  -9    3.97    2.14
 -10  -8   9    5.52    2.71
  10   8   9    5.47    2.08
 -11  -8  -9    7.42    2.58
 -11  -8   9    3.77    2.82
  11   8   9    0.20    1.61
 -12  -8  -9   -0.29    2.25
 -12  -8   9   -1.37    2.76
  12   8   9    0.65    1.97
 -13  -8  -9    1.17    2.59
 -13  -8   9   -2.32    3.22
   0   9  -9   92.47    7.16
   0  -9   9   84.64    7.22
   0  -9  -9   95.04    7.36
   1  -9   9   24.57    2.95
   1   9  -9   29.21    2.95
  -1  -9  -9   25.19    3.18
   1  -9  -9   24.35    2.98
  -1  -9   9   27.68    3.24
   2   9  -9  118.76    8.31
   2  -9   9  115.60    8.34
  -2  -9  -9  119.33    8.69
   2  -9  -9   96.05    8.70
   2  -9  -9  101.43    8.42
  -2  -9   9   99.19    8.58
   3  -9   9   23.61    2.62
   3   9  -9   20.73    2.59
  -3  -9  -9   23.15    2.99
   3  -9  -9   23.77    2.86
   3  -9  -9   24.64    3.40
  -3  -9   9   22.55    3.13
  -4  -9  -9   50.43    4.89
   4   9  -9   45.83    4.35
   4  -9   9   48.23    4.26
  -4  -9   9   58.09    5.28
   4   9   9   56.57    5.13
   4  -9  -9   61.62    5.39
   4  -9  -9   58.33    4.74
  -5  -9  -9   17.45    2.81
   5   9  -9   19.98    2.36
  -5  -9   9   20.59    3.23
   5   9   9   20.48    3.07
   5  -9  -9   19.67    2.56
   5  -9  -9   17.89    2.96
   6   9  -9   79.19    6.80
  -6  -9  -9   86.63    7.62
   6  -9  -9   97.97    7.10
   6  -9  -9   91.04    7.67
   6   9   9   98.29    7.73
  -6  -9   9  103.50    8.14
   7   9  -9    4.30    0.99
  -7  -9  -9    5.15    2.02
   7  -9  -9    3.37    1.19
   7  -9  -9    5.39    1.91
  -7  -9   9    6.08    2.38
   7   9   9    4.65    1.94
  -8  -9  -9   88.22    6.88
   8  -9  -9   70.92    5.54
  -8  -9   9   70.51    7.14
   8   9   9   69.60    6.61
  -9  -9  -9    4.34    2.18
   9   9   9    2.76    1.97
  -9  -9   9    4.42    2.62
 -10  -9  -9   19.94    3.48
 -10  -9   9   25.72    4.35
 -11  -9  -9    0.59    2.33
  11   9   9   -1.01    1.88
 -11  -9   9   -1.15    2.91
 -12  -9  -9    4.72    2.73
 -12  -9   9    6.74    3.65
  12   9   9    1.25    2.41
   0 -10  -9    4.68    1.75
   0 -10   9    3.86    1.58
  -1 -10  -9   44.54    4.52
   1 -10   9   45.74    4.33
  -1 -10   9   44.99    4.55
   1 -10  -9   47.18    4.51
  -2 -10  -9    0.22    1.50
   2  10  -9    1.60    1.38
   2 -10   9    0.54    1.20
  -2 -10   9    1.27    1.61
   2 -10  -9    2.00    1.45
  -3 -10  -9   12.60    2.39
   3  10  -9   12.37    2.02
   3 -10   9   13.29    2.00
  -3 -10   9   10.02    2.39
   3 -10  -9    4.88    1.87
   4 -10   9   11.78    1.81
   4  10  -9   13.80    2.09
  -4 -10  -9   11.66    2.52
   4  10   9   13.93    2.71
  -4 -10   9   11.63    2.57
   4 -10  -9   11.88    2.13
  -5 -10  -9   25.75    3.58
   5  10  -9   19.35    2.65
   5 -10  -9   28.27    3.00
  -5 -10   9   23.40    3.57
   5  10   9   22.86    3.37
   5 -10  -9   26.69    3.79
   6  10  -9   16.86    2.36
  -6 -10  -9   22.19    3.27
   6 -10  -9   17.96    2.43
   6  10   9   21.08    3.28
   6 -10  -9   18.39    3.26
  -6 -10   9   22.67    3.55
   7  10  -9   56.23    4.65
  -7 -10  -9   62.57    5.85
   7  10   9   55.35    5.66
   7 -10  -9   55.77    4.77
  -7 -10   9   61.92    6.29
  -8 -10  -9    1.94    2.02
  -8 -10   9   -0.80    2.24
   8 -10  -9   -0.53    1.34
   8 -10  -9    0.22    0.92
   8  10   9   -1.23    1.83
  -9 -10  -9   10.43    2.93
   9  10   9    8.71    2.54
  -9 -10   9   11.04    3.32
 -10 -10  -9    0.94    2.25
 -10 -10   9    0.01    2.61
  10  10   9    2.26    1.81
 -11 -10  -9   12.51    3.29
 -11 -10   9   13.67    4.24
 -12 -10  -9    6.40    2.88
 -12 -10   9   -1.66    3.68
   0 -11  -9  116.12    8.92
   0 -11   9  104.43    8.77
   1 -11   9    6.38    1.80
  -1 -11  -9    4.69    1.95
  -1 -11   9   14.89    2.71
   1 -11  -9   12.78    2.46
   2 -11   9   49.69    4.77
  -2 -11  -9   54.34    5.14
  -2 -11   9   51.22    5.21
   2 -11  -9   54.41    5.00
   3 -11   9   17.38    2.43
  -3 -11  -9   18.43    3.03
   3 -11  -9   17.69    2.73
  -3 -11   9   16.74    3.02
   4  11  -9    3.19    1.71
   4 -11   9    2.45    1.30
  -4 -11  -9    1.39    1.79
   4  11   9    6.48    2.25
  -4 -11   9    5.91    2.28
   4 -11  -9    3.47    1.61
  -5 -11  -9   40.08    4.60
   5 -11   9   37.11    2.93
   5  11  -9   37.73    3.93
   5 -11  -9   39.84    3.83
   5  11   9   33.32    4.37
  -5 -11   9   30.39    4.48
  -6 -11  -9   48.13    5.29
   6  11  -9   53.89    4.59
  -6 -11   9   49.02    5.58
   6 -11  -9   41.29    5.67
   6  11   9   45.02    5.16
   6 -11  -9   43.72    4.29
  -7 -11  -9    0.86    2.09
   7  11  -9   -0.69    1.49
  -7 -11   9    2.89    2.52
   7 -11  -9   -2.56    2.34
   7 -11  -9    2.33    1.32
   7  11   9    2.58    2.10
  -8 -11  -9   31.68    4.30
   8  11   9   28.66    3.88
   8 -11  -9   24.58    2.66
  -8 -11   9   26.12    4.41
  -9 -11  -9    8.77    2.87
  -9 -11   9    6.60    3.26
   9  11   9   10.21    2.62
 -10 -11  -9   10.08    2.95
 -10 -11   9   15.06    3.76
  10  11   9    3.00    2.20
 -11 -11  -9   13.43    3.68
  11  11   9    2.67    2.78
 -11 -11   9    2.74    3.81
   0 -12   9    6.14    2.13
   0 -12  -9   10.13    2.36
   1 -12   9   15.96    2.75
  -1 -12  -9   17.77    3.04
  -1 -12   9   12.65    2.71
   1 -12  -9   17.92    2.92
  -2 -12  -9   10.56    2.58
   2 -12   9   10.17    2.26
   2 -12  -9   12.82    2.40
  -2 -12   9   14.70    2.95
   3 -12   9   31.96    3.62
  -3 -12  -9   32.34    4.23
  -3 -12   9   30.46    4.24
   3 -12  -9   30.71    3.79
   4 -12   9   56.53    4.88
  -4 -12  -9   59.67    5.75
   4  12   9   60.83    5.94
   4 -12  -9   50.86    5.13
  -4 -12   9   52.90    5.98
  -5 -12  -9   36.84    4.58
   5 -12   9   28.63    2.83
   5 -12  -9   39.37    3.84
   5  12   9   39.80    4.69
  -5 -12   9   33.38    4.72
  -6 -12  -9   20.01    3.49
   6  12  -9   19.01    4.45
  -6 -12   9   17.32    3.74
   6  12   9   17.79    3.43
   6 -12  -9   17.24    2.60
  -7 -12  -9    0.05    2.29
   7  12   9    0.12    2.17
  -7 -12   9    4.75    2.97
   7 -12  -9    1.43    1.37
  -8 -12  -9    5.63    2.78
   8 -12  -9   -0.73    1.00
   8  12   9   -1.58    2.23
  -8 -12   9   -1.95    2.62
  -9 -12  -9    6.27    3.01
  -9 -12   9    3.52    3.20
   9  12   9    2.95    2.29
 -10 -12  -9    1.44    2.96
 -10 -12   9    4.13    3.72
  10  12   9    1.74    2.66
   0 -13   9    1.22    1.86
   0 -13  -9    1.89    1.89
   1 -13   9   15.25    2.91
  -1 -13  -9   21.10    3.36
  -1 -13   9   15.54    3.15
   1 -13  -9   12.88    2.82
  -2 -13  -9    1.16    2.06
   2 -13   9    1.80    1.88
   2 -13  -9    0.42    1.88
  -2 -13   9    6.42    2.45
   3 -13   9   44.27    4.59
  -3 -13  -9   54.74    5.29
  -3 -13   9   38.85    5.08
   3 -13  -9   41.38    4.64
   4 -13   9   13.09    2.25
  -4 -13  -9   15.35    3.13
   4  13   9   10.11    3.09
   4 -13  -9    9.82    2.39
  -4 -13   9   14.21    3.26
  -5 -13  -9   17.23    3.41
  -5 -13   9   18.14    3.69
   5 -13  -9   16.52    2.72
   5  13   9   13.31    3.26
  -6 -13  -9    0.61    2.50
   6 -13  -9    0.97    1.63
  -6 -13   9    3.37    2.73
   6  13   9    1.72    2.52
  -7 -13  -9    6.00    2.69
   7  13   9    4.24    2.62
   7 -13  -9    5.16    1.80
  -7 -13   9    5.59    3.18
  -8 -13  -9   -0.72    2.78
  -8 -13   9    2.57    3.07
   8  13   9    0.44    2.79
   8 -13  -9   -0.39    1.20
  -9 -13  -9   10.96    3.81
  -9 -13   9   15.14    4.19
   0 -14   9   21.50    3.81
   0 -14  -9   30.49    4.03
  -1 -14  -9    3.05    2.32
   1 -14   9    1.85    1.99
  -1 -14   9    5.02    2.46
   1 -14  -9    2.77    2.18
   2 -14   9   14.79    2.81
  -2 -14  -9   14.50    3.20
  -2 -14   9   21.88    3.86
   2 -14  -9   27.44    3.51
  -3 -14  -9    5.20    2.54
   3 -14   9    5.92    2.15
   3 -14  -9    5.76    2.36
  -3 -14   9    5.11    2.86
   4 -14   9    1.31    1.73
  -4 -14  -9   -0.87    2.31
   4 -14  -9    3.06    1.96
  -4 -14   9    0.98    2.68
   4  14   9   -0.47    2.59
  -5 -14  -9   14.56    3.55
   5  14   9   18.60    3.90
  -5 -14   9   20.85    4.13
   5 -14  -9   11.23    2.59
  -6 -14  -9   67.97    6.65
   6 -14  -9   51.46    5.12
  -6 -14   9   54.90    6.79
   6  14   9   44.15    6.09
  -7 -14  -9    3.69    3.08
   7  14  -9   -1.69    2.16
  -7 -14   9    1.33    3.20
   7 -14  -9    6.18    1.98
   7  14   9    9.27    3.34
  -8 -14  -9   16.22    4.21
  -8 -14   9   25.27    4.98
   0 -15  -9    2.75    2.43
   0 -15   9    1.61    2.45
   1 -15   9   17.25    3.28
  -1 -15  -9   14.20    3.43
   1 -15  -9   20.22    3.57
  -1 -15   9   15.38    3.48
  -2 -15  -9    2.98    2.48
   2 -15   9    1.54    2.22
  -2 -15   9    0.86    2.71
   2 -15  -9    2.61    2.41
  -3 -15  -9    7.12    2.91
   3 -15   9    6.43    2.37
   3 -15  -9    1.84    2.22
  -3 -15   9    1.27    2.79
   3  15   9    4.12    3.19
  -4 -15  -9    1.88    2.75
   4 -15   9    0.88    2.05
   4  15   9   -0.66    2.93
  -4 -15   9    4.88    2.97
   4 -15  -9    2.54    2.26
  -5 -15  -9   10.49    3.33
  -5 -15   9    9.36    3.55
   5  15   9   11.78    3.76
   5 -15  -9    8.60    2.60
  -6 -15  -9    2.52    2.95
   6  15   9   -1.45    3.13
   6 -15  -9    0.75    2.12
  -6 -15   9    5.82    3.25
  -7 -15  -9   22.00    4.71
   7  15   9   25.48    4.78
  -7 -15   9   20.27    4.56
   7 -15  -9   16.79    2.89
   0 -16  -9    8.67    3.12
   0 -16   9    7.13    2.95
  -1 -16  -9   14.73    3.50
   1 -16   9    9.49    3.07
  -1 -16   9    6.41    3.06
   1 -16  -9    7.47    3.06
   2 -16   9    5.39    2.73
  -2 -16  -9    3.50    2.94
   2 -16  -9    4.16    2.71
  -2 -16   9    5.41    3.17
  -3 -16  -9   20.42    3.95
   3 -16   9   17.68    3.42
   3 -16  -9   22.77    3.66
   3  16   9   18.72    4.60
  -3 -16   9   18.14    4.28
   4 -16   9    2.27    2.30
  -4 -16  -9    3.36    2.96
  -4 -16   9   -0.02    2.97
   4 -16  -9   -2.28    2.11
   4  16   9    5.15    3.46
  -5 -16  -9    2.50    3.27
   5  16   9    6.92    3.61
   5 -16  -9    2.51    2.50
  -5 -16   9    5.18    3.59
   0 -17   9   -0.05    3.00
   0 -17  -9   -0.43    2.93
   0   0 -10    1.76    0.63
   0   0  10    1.25    0.63
   0   0 -10    3.03    0.73
   0   0  10    2.10    0.66
  -1   0 -10    6.65    0.98
  -1   0  10    6.29    0.99
  -1   0  10    6.23    1.05
   1   0 -10    5.57    0.95
   1   0  10    6.89    1.19
   1   0  10    6.00    0.93
  -1   0 -10    7.69    1.15
   1   0 -10    6.01    1.05
  -2   0  10   97.96    7.34
  -2   0 -10   98.62    7.29
  -2   0  10   98.12    7.14
   2   0  10   93.93    7.32
   2   0 -10  102.76    7.29
  -2   0 -10  101.00    7.12
  -3   0 -10  154.70   10.64
   3   0  10  155.59   10.99
  -3   0  10  144.46   10.66
   3   0 -10  155.38   10.88
  -3   0  10  151.17   10.98
  -3   0 -10  147.92   10.91
   4   0 -10   68.57    5.17
  -4   0  10   70.44    5.38
  -4   0 -10   67.54    4.87
  -4   0  10   62.64    4.90
  -4   0 -10   70.99    5.30
   4   0  10   62.17    5.28
   5   0 -10    5.00    1.09
  -5   0 -10    3.67    1.15
  -5   0  10    4.99    0.77
   5   0  10    5.75    1.34
  -5   0  10    4.11    1.26
  -6   0  10   11.29    1.16
   6   0 -10    8.82    1.42
  -6   0  10   13.08    2.02
  -6   0 -10   11.41    1.78
   6   0  10   11.88    1.81
   7   0  10    3.54    1.36
  -7   0 -10    4.85    1.41
  -7   0  10    2.74    1.33
  -7   0  10    3.79    0.64
   7   0 -10    3.73    0.97
  -8   0  10   38.20    4.29
  -8   0 -10   46.72    4.37
   8   0  10   53.20    4.36
   8   0 -10   46.70    3.70
  -9   0 -10    3.53    1.79
   9   0  10    2.50    1.39
   9   0 -10    2.97    0.81
   9   0 -10    1.92    0.70
  -9   0  10    1.30    1.51
 -10   0  10    6.21    2.05
 -10   0 -10    4.61    0.88
  10   0  10    4.42    1.75
 -11   0  10   26.50    3.65
 -11   0 -10   24.90    2.16
 -12   0 -10    0.09    0.77
 -12   0  10    1.11    2.11
 -13   0  10    3.62    2.56
 -13   0 -10    2.64    1.00
 -14   0  10   14.53    3.50
 -15   0  10    1.82    3.35
   0  -1  10   28.25    2.63
   0   1 -10   32.25    2.63
   0   1  10   29.62    2.68
   0  -1 -10   28.98    2.60
   0  -1  10   32.29    2.68
   0   1 -10   29.75    2.61
   0   1  10   33.25    2.64
   0  -1 -10   34.57    2.68
  -1  -1 -10  300.86   18.21
  -1   1  10  269.95   18.12
   1   1 -10  275.48   18.06
   1  -1  10  272.88   18.02
   1  -1  10  280.49   18.19
  -1  -1 -10  291.49   18.10
  -1   1  10  285.97   18.19
   1   1 -10  289.20   18.16
   1   1  10  218.73   18.10
  -1   1 -10  229.84   17.99
  -1  -1  10  219.15   18.10
  -1   1 -10  221.49   18.07
   1  -1 -10  218.71   18.06
   2   1 -10  260.69   17.76
  -2  -1 -10  262.71   17.82
  -2  -1 -10  258.04   17.63
   2  -1  10  252.79   17.83
   2   1 -10  248.64   17.58
  -2   1  10  261.34   17.70
  -2   1  10  258.05   17.83
  -2  -1  10  237.66   17.58
  -2   1 -10  261.88   17.83
  -2  -1  10  250.99   17.86
   2   1  10  252.08   17.85
  -2   1 -10  249.13   17.60
   2  -1 -10  242.16   17.76
  -3  -1 -10  274.00   19.82
   3   1 -10  278.15   19.98
   3  -1  10  267.64   20.07
  -3  -1 -10  274.76   20.06
  -3   1  10  280.18   20.10
  -3   1  10  260.67   19.86
  -3   1 -10  302.98   20.14
   3  -1 -10  309.04   20.09
   3   1  10  303.99   20.17
  -3  -1  10  288.31   19.79
  -3  -1  10  296.83   20.19
  -3   1 -10  302.13   19.81
   4   1 -10   44.90    3.87
  -4   1  10   41.81    3.70
  -4   1  10   43.93    4.04
   4  -1  10   44.17    4.02
  -4  -1 -10   47.44    3.99
  -4  -1  10   51.72    4.15
  -4  -1  10   49.74    3.60
  -4   1 -10   52.21    3.62
   4  -1 -10   51.56    3.94
   4   1  10   53.33    4.15
  -4   1 -10   51.73    4.09
   5  -1  10  220.88   15.86
   5   1 -10  233.89   15.69
  -5  -1 -10  232.71   15.87
  -5   1  10  233.54   15.93
  -5   1  10  231.32   15.53
   5  -1 -10  221.73   15.69
  -5  -1  10  204.98   15.29
  -5  -1  10  215.07   15.93
  -5   1 -10  212.16   15.85
   5   1  10  221.57   15.89
  -5   1 -10  218.68   15.33
   6   1 -10   20.89    2.39
  -6   1  10   18.67    2.67
   6  -1  10   24.47    2.73
  -6   1  10   21.37    2.15
  -6  -1 -10   23.00    2.63
  -6  -1  10   26.00    1.81
  -6   1 -10   28.18    2.82
  -6  -1  10   24.48    2.75
  -6   1 -10   29.74    2.00
   6   1  10   24.35    2.73
   6  -1 -10   29.06    2.50
   7   1 -10  115.94    7.98
  -7  -1 -10  113.79    8.32
  -7   1  10  115.05    8.43
   7  -1  10  112.70    8.31
  -7   1  10  112.51    7.78
   7  -1 -10   99.44    7.87
  -7  -1  10   99.17    8.37
  -7   1 -10  106.72    8.37
   7   1  10   97.55    8.25
  -8   1  10   45.15    4.21
   8  -1  10   44.26    4.06
  -8  -1 -10   41.40    4.09
  -8   1  10   41.00    3.36
   8   1 -10   44.32    3.58
  -8   1 -10   44.59    4.22
  -8  -1  10   47.31    4.34
   8  -1 -10   44.65    3.47
   8   1  10   35.93    3.98
  -9  -1 -10   30.85    2.46
  -9   1  10   25.61    2.27
   9  -1  10   32.38    3.29
  -9  -1 -10   27.26    3.34
   9   1 -10   25.06    2.42
  -9   1  10   29.52    2.29
  -9   1  10   25.85    3.33
   9   1  10   28.74    3.24
  -9  -1  10   22.57    3.40
   9  -1 -10   28.11    2.27
   9  -1 -10   26.24    2.22
 -10  -1 -10   18.73    2.08
 -10   1  10   23.35    3.16
 -10   1  10   20.34    1.72
 -10   1  10   22.42    1.74
  10   1  10   27.22    3.11
 -10   1 -10   22.38    1.74
 -10  -1  10   25.23    3.37
 -11  -1 -10   34.79    3.13
 -11   1  10   39.36    4.38
 -11  -1  10   46.04    4.66
 -11   1 -10   38.19    2.79
 -12   1  10   11.41    2.70
 -12  -1 -10    9.95    1.46
 -12  -1  10   10.68    2.84
 -13  -1 -10   42.89    3.61
 -13   1  10   41.35    5.13
 -13  -1  10   41.63    5.34
 -14   1  10   14.80    3.42
 -14  -1  10   19.63    3.83
 -15   1  10    6.76    3.44
 -15  -1  10    4.82    3.74
   0   2 -10   43.93    3.53
   0  -2  10   47.97    3.66
   0  -2 -10   42.97    3.58
   0   2 -10   41.35    3.54
   0  -2  10   45.25    3.56
   0   2  10   46.61    3.68
  -1  -2 -10   26.45    2.58
  -1   2  10   30.52    2.70
  -1  -2 -10   29.81    2.70
   1  -2  10   31.29    2.61
   1  -2  10   30.02    2.68
   1   2 -10   29.84    2.62
  -1   2  10   29.64    2.67
   1   2 -10   30.86    2.58
  -1   2 -10   33.61    2.74
   1  -2 -10   34.01    2.75
  -1   2 -10   32.39    2.60
   1   2  10   31.91    2.80
  -1  -2  10   32.54    2.81
  -1  -2  10   32.31    2.60
  -2   2  10   11.25    1.41
   2  -2  10    9.24    1.06
  -2   2  10   10.79    1.32
  -2  -2 -10    9.94    1.26
   2   2 -10   11.07    1.16
   2   2 -10   10.26    1.33
   2  -2  10   10.86    1.45
  -2  -2 -10   12.12    1.41
  -2  -2  10    6.76    1.34
  -2   2 -10    9.92    1.18
  -2   2 -10    8.49    1.38
   2   2  10    8.58    1.41
  -2  -2  10    6.97    1.07
   2  -2 -10    9.93    1.41
  -3   2  10   25.39    2.46
   3   2 -10   26.73    2.25
  -3   2  10   28.01    2.66
   3  -2  10   31.88    2.70
  -3  -2 -10   29.91    2.65
   3   2 -10   26.69    2.52
  -3   2 -10   27.51    2.65
  -3   2 -10   29.90    2.34
  -3  -2  10   29.22    2.26
  -3  -2  10   26.76    2.76
   3   2  10   28.27    2.70
   3  -2 -10   26.47    2.56
   4   2 -10    2.01    0.77
   4  -2  10    1.33    0.91
  -4   2  10    0.94    0.87
  -4  -2 -10    2.61    0.92
  -4  -2  10    0.84    0.38
   4  -2 -10   -0.01    0.72
  -4  -2  10    1.27    0.99
  -4   2 -10    0.92    0.50
   4   2  10    0.73    0.91
  -4   2 -10    0.26    0.76
   5   2 -10   97.44    7.08
   5  -2  10   86.14    7.21
  -5   2  10   94.54    7.27
  -5  -2 -10   97.96    7.25
   5   2  10   90.93    7.28
   5  -2 -10   90.78    7.10
  -5   2 -10  103.51    6.76
  -5  -2  10   98.86    7.45
  -5   2 -10   91.31    7.27
   6  -2  10   59.99    4.82
   6   2 -10   58.67    4.59
  -6  -2 -10   56.23    4.77
  -6   2  10   63.89    4.95
   6   2  10   57.08    4.92
   6  -2 -10   54.90    4.55
  -6   2 -10   54.96    4.90
  -6   2 -10   56.74    4.16
  -6  -2  10   56.21    4.98
  -7  -2 -10   10.81    1.92
   7  -2  10    9.59    1.75
  -7   2  10    8.13    1.75
   7   2 -10   10.22    1.54
  -7  -2  10   11.01    2.06
   7   2  10   10.48    1.87
  -7   2 -10    9.26    0.97
   7  -2 -10   10.15    1.46
  -7   2 -10   10.45    2.02
  -8  -2 -10   16.30    2.30
  -8  -2 -10   15.07    1.76
  -8   2  10   14.79    2.35
   8   2 -10   17.96    1.92
  -8  -2  10   16.63    2.64
  -8   2 -10   13.95    2.50
   8   2  10   14.49    2.26
  -8   2 -10   14.06    1.24
   8  -2 -10   13.37    1.65
   8  -2 -10   15.16    1.67
   9   2 -10    5.46    1.16
  -9  -2 -10    4.09    1.64
  -9   2  10    6.66    1.81
  -9   2  10    4.66    1.10
  -9  -2 -10    5.82    1.17
  -9  -2  10    5.24    1.94
  -9   2 -10    6.03    0.67
   9   2  10    8.06    1.82
   9  -2 -10    6.12    0.80
   9  -2 -10    4.49    1.01
 -10   2  10   11.85    1.58
  10   2 -10   11.77    1.35
 -10   2  10   12.44    2.43
 -10  -2 -10   14.64    1.78
 -10  -2  10   14.16    2.84
  10   2  10   14.02    2.31
 -11   2  10    2.97    0.95
 -11   2  10    1.33    0.87
 -11  -2 -10    0.09    0.99
 -11   2  10    1.89    1.80
 -11  -2  10   -0.55    1.73
  11   2  10    0.44    1.52
 -12   2  10   15.22    2.94
 -12  -2 -10   15.00    1.91
 -12  -2  10    7.68    2.73
 -13  -2 -10    6.21    1.59
 -13   2  10    8.16    2.76
 -13  -2  10    8.67    2.99
 -14   2  10    7.92    3.03
 -14  -2  10    6.85    3.30
 -15   2  10   -2.57    3.04
 -15  -2  10    4.13    3.83
   0  -3  10  481.61   33.48
   0   3 -10  477.82   33.54
   0  -3  10  489.57   33.62
   0   3  10  472.43   33.61
   0  -3 -10  502.04   33.61
   0   3 -10  491.09   33.48
  -1   3  10  185.91   13.53
   1   3 -10  185.18   13.43
   1  -3  10  179.23   13.42
   1  -3  10  179.25   13.44
  -1  -3 -10  189.65   13.49
  -1  -3  10  189.08   13.35
   1   3  10  202.08   13.63
  -1   3 -10  187.38   13.52
  -1  -3  10  199.86   13.65
  -1   3 -10  199.48   13.40
   1  -3 -10  196.78   13.57
  -2   3  10   99.43    7.48
   2   3 -10   91.78    7.35
   2   3 -10   92.41    7.24
   2  -3  10   93.42    7.21
   2  -3  10   89.47    7.40
  -2  -3  10  105.69    7.22
  -2  -3  10  110.47    7.68
  -2   3 -10  112.75    7.33
   2  -3 -10  106.85    7.56
  -2   3 -10  110.21    7.58
   2   3  10   99.65    7.55
  -3   3  10    6.04    1.27
   3   3 -10    8.20    1.26
   3   3 -10    6.09    0.88
   3  -3  10    5.76    1.16
  -3  -3  10    5.67    0.79
   3  -3 -10    5.67    1.20
   3   3  10    7.03    1.40
  -3  -3  10    7.12    1.46
  -3   3 -10    5.13    1.23
  -3   3 -10    7.35    0.98
   4  -3  10   90.10    7.47
  -4   3  10   93.27    7.52
  -4  -3 -10   88.61    7.47
   4   3 -10   96.62    7.05
   4   3 -10   97.74    7.41
   4  -3 -10  105.94    7.56
   4   3  10  101.35    7.66
  -4   3 -10  110.37    7.20
  -4  -3  10  109.91    7.82
  -4   3 -10  108.92    7.69
   5   3 -10   19.45    2.37
   5  -3  10   20.97    2.56
  -5   3  10   21.45    2.64
  -5  -3 -10   20.68    2.54
  -5  -3  10   26.55    2.95
  -5   3 -10   29.97    2.18
   5  -3 -10   31.99    2.71
   5   3  10   33.29    2.95
  -5   3 -10   31.01    2.88
  -6  -3 -10   71.72    6.18
   6   3 -10   75.26    6.08
  -6  -3 -10   74.48    5.99
   6  -3  10   77.48    6.25
  -6   3  10   75.42    6.29
  -6   3 -10   82.03    5.70
  -6  -3  10   82.88    6.57
   6   3  10   77.66    6.38
   6  -3 -10   80.65    6.10
  -6   3 -10   90.83    6.56
   6  -3 -10   85.05    6.08
  -7  -3 -10   20.61    2.56
  -7   3  10   22.07    2.71
  -7  -3 -10   19.69    2.24
   7   3 -10   21.38    2.36
   7  -3 -10   23.10    2.22
   7  -3 -10   23.76    2.28
  -7  -3  10   22.72    3.02
  -7   3 -10   23.69    3.00
   7   3  10   20.10    2.74
  -7   3 -10   20.28    1.79
  -8   3  10  137.88   10.48
   8   3 -10  124.46   10.03
  -8  -3 -10  126.77   10.34
  -8  -3 -10  129.36   10.05
   8  -3 -10  145.29    9.89
  -8  -3  10  144.77   10.82
   8  -3 -10  140.90    9.87
  -8   3 -10  155.61    9.65
   8   3  10  135.92   10.50
  -9  -3 -10   31.33    2.73
   9   3 -10   28.48    2.56
  -9  -3 -10   30.33    3.25
  -9   3  10   26.48    3.17
  -9  -3  10   20.55    3.20
   9   3  10   21.81    3.06
  -9   3 -10   22.12    1.86
   9  -3 -10   22.55    1.82
 -10   3  10   33.28    4.03
 -10   3  10   33.56    3.53
  10   3 -10   30.24    3.03
 -10  -3 -10   34.06    3.39
 -10   3 -10   42.51    2.70
 -10  -3  10   42.30    4.52
  10   3  10   41.47    4.05
 -11   3  10    0.68    1.37
 -11   3  10    2.00    1.79
 -11  -3 -10    0.76    1.17
 -11  -3  10    0.60    2.07
  11   3  10    1.33    1.63
 -12   3  10    5.62    1.60
 -12   3  10    6.30    2.33
 -12  -3 -10    4.37    1.53
 -12  -3  10    1.75    2.27
  12   3  10    2.58    1.76
 -13   3  10    2.15    1.61
 -13   3  10    1.58    2.32
 -13  -3 -10    1.96    1.51
 -13  -3  10    0.32    2.44
 -14   3  10    8.68    3.01
 -14  -3  10    4.76    3.42
   0   4  10   37.32    3.38
   0   4 -10   39.88    3.22
   0  -4  10   37.57    3.36
   0   4 -10   41.07    3.34
   0  -4 -10   38.19    3.35
   1   4 -10   21.07    1.85
   1  -4  10   17.38    1.78
   1  -4  10   18.10    1.86
   1   4 -10   16.97    1.75
  -1   4 -10   14.99    1.64
   1  -4 -10   13.68    1.87
   1   4  10   13.29    1.89
  -1  -4  10   12.71    1.91
  -1   4 -10   14.46    1.86
   2   4 -10   35.41    2.93
   2  -4  10   34.16    2.96
   2  -4  10   32.55    2.79
   2   4 -10   32.29    2.78
  -2  -4  10   32.34    3.15
  -2   4 -10   32.89    3.06
  -2   4 -10   34.08    2.78
   2   4  10   30.57    3.04
   2  -4 -10   33.35    3.05
   3  -4  10   15.36    1.32
   3   4 -10   13.89    1.70
  -3   4  10   17.26    1.94
   3   4 -10   15.42    1.51
   3  -4 -10   14.65    1.98
  -3  -4  10   12.45    2.01
   3   4  10   14.22    2.02
  -3   4 -10   12.68    1.50
  -3   4 -10   11.04    1.87
   4   4 -10   16.71    1.45
   4   4 -10   15.42    1.87
  -4   4  10   16.60    2.05
  -4  -4 -10   14.41    1.88
  -4  -4  10   16.86    2.43
  -4   4 -10   13.99    1.52
   4   4  10   12.89    2.00
   4  -4 -10   15.25    1.99
  -4   4 -10   14.15    2.08
   4  -4 -10   12.74    1.91
   5   4 -10   39.10    3.86
  -5  -4 -10   43.72    3.91
  -5   4  10   42.25    4.05
  -5  -4  10   45.57    4.29
   5   4  10   46.10    4.20
   5  -4 -10   51.14    4.10
  -5   4 -10   52.70    4.34
  -5   4 -10   51.01    3.62
   5  -4 -10   50.31    3.98
  -6  -4 -10   37.55    3.49
   6   4 -10   39.06    3.57
  -6   4  10   38.99    3.69
   6   4  10   40.76    3.81
  -6   4 -10   39.52    3.93
  -6  -4  10   44.68    4.14
   6  -4 -10   41.96    3.57
   6  -4 -10   35.94    3.39
  -6   4 -10   39.67    3.07
   7   4 -10   18.89    2.41
  -7  -4 -10   22.52    2.44
  -7   4  10   14.12    2.39
   7  -4 -10   20.01    2.29
   7  -4 -10   23.85    2.25
   7   4  10   22.19    2.88
  -7   4 -10   22.90    1.87
  -7  -4  10   27.31    3.12
   8   4 -10   15.09    2.13
  -8  -4 -10   16.45    2.21
  -8   4  10   16.75    2.55
   8  -4 -10   19.99    1.92
  -8  -4  10   17.82    2.87
  -8   4 -10   17.65    1.62
   8  -4 -10   16.82    1.82
   8   4  10   18.58    2.60
  -9  -4 -10    5.61    1.44
  -9   4  10    7.20    1.87
   9   4 -10    6.10    1.41
  -9   4 -10    5.81    0.88
  -9  -4  10    2.96    1.94
   9   4  10    3.74    1.69
 -10   4  10    7.94    2.01
 -10  -4 -10    5.16    1.50
  10   4 -10    2.31    1.03
 -10   4  10    3.69    1.74
 -10  -4  10    2.74    2.12
 -10   4 -10    4.82    0.81
  10   4  10    5.93    1.82
 -11   4  10    1.35    1.68
 -11   4  10    4.29    1.97
 -11  -4 -10    0.97    1.34
  11   4  10    0.03    1.63
 -11  -4  10    0.23    2.10
 -12  -4 -10   -2.20    1.43
 -12   4  10    1.73    1.92
 -12  -4  10    1.34    2.56
  12   4  10   -1.40    1.33
 -13  -4 -10    2.59    1.73
 -13   4  10    5.27    2.44
 -13  -4  10    3.63    3.04
 -14   4  10    1.10    2.67
 -14  -4  10   -0.48    3.21
   0  -5  10   42.33    3.71
   0   5 -10   46.69    3.69
   0  -5 -10   39.49    3.67
   0   5 -10   44.65    3.51
   0  -5 -10   38.93    3.67
  -1  -5 -10   13.83    1.89
   1   5 -10   11.85    1.68
   1   5 -10   12.63    1.65
   1  -5  10   13.10    1.81
  -1   5 -10   12.28    1.83
   1  -5 -10   11.96    1.80
  -1   5 -10   12.73    1.59
   1  -5 -10   15.27    1.95
  -1  -5  10   11.38    1.82
   1   5  10   15.39    2.02
   2   5 -10  321.31   21.80
  -2  -5 -10  315.76   21.97
   2   5 -10  313.80   21.86
   2  -5  10  325.72   21.81
   2  -5 -10  304.40   21.94
   2  -5 -10  306.80   22.04
  -2  -5  10  306.88   22.10
   2   5  10  297.04   22.00
  -2   5 -10  313.43   21.72
  -2   5 -10  316.89   22.04
   3   5 -10   12.19    1.49
   3   5 -10   10.96    1.65
   3  -5  10   13.56    1.38
  -3  -5 -10   14.45    1.95
  -3   5 -10   10.73    1.89
   3  -5 -10   11.68    1.81
   3   5  10   11.30    1.86
  -3  -5  10   11.90    2.00
   3  -5 -10   10.65    1.73
  -3   5 -10   11.26    1.46
   4   5 -10  266.62   18.02
   4   5 -10  256.37   17.66
  -4  -5 -10  249.31   18.03
   4  -5 -10  263.54   18.02
  -4  -5  10  237.04   18.26
   4  -5 -10  253.18   18.12
   4   5  10  248.06   18.14
  -4   5 -10  255.38   17.71
  -4   5 -10  255.39   18.24
   5   5 -10   67.79    4.87
  -5  -5 -10   68.16    5.49
   5   5 -10   76.69    5.55
  -5   5  10   71.46    5.55
  -5   5 -10   60.62    5.65
   5   5  10   67.23    5.64
   5  -5 -10   67.06    5.36
  -5   5 -10   67.69    5.08
   5  -5 -10   62.97    5.47
  -5  -5  10   66.69    5.85
  -6  -5 -10  146.28   11.64
   6   5 -10  154.35   11.64
  -6   5  10  152.61   11.75
  -6  -5  10  158.97   12.10
   6   5  10  171.51   11.99
  -6   5 -10  164.98   11.29
   6  -5 -10  165.93   11.73
   6  -5 -10  163.91   11.54
  -7  -5 -10    9.13    1.75
  -7   5  10    7.24    1.69
   7   5 -10   10.43    1.78
   7  -5 -10    7.80    1.36
  -7  -5  10    9.31    2.33
   7  -5 -10    7.25    1.47
   7   5  10    4.44    1.58
  -7   5 -10    7.70    1.16
   8   5 -10    3.54    1.54
  -8   5  10    4.25    1.72
  -8  -5 -10    5.99    1.61
   8   5  10    9.39    2.01
  -8  -5  10   10.72    2.48
   8  -5 -10   10.27    1.29
   8  -5 -10    8.67    1.36
  -8   5 -10   12.24    1.42
  -9   5  10    7.07    1.89
   9   5 -10    6.54    1.57
  -9  -5 -10    5.60    1.60
  -9  -5  10    3.74    2.02
  -9   5 -10    2.26    0.91
   9   5  10    4.00    1.69
 -10   5  10   94.86    7.63
 -10  -5 -10   88.06    7.31
  10   5  10   94.30    7.61
 -10  -5  10   97.43    8.27
 -10   5 -10   87.88    6.70
 -11   5  10    0.80    1.83
 -11  -5 -10    4.02    1.73
  11   5 -10    0.45    0.83
 -11   5 -10    3.95    1.07
 -11  -5  10    2.21    2.28
  11   5  10    0.94    1.75
 -12   5  10   17.22    3.07
 -12  -5 -10   16.02    2.70
 -12  -5  10   15.56    3.66
 -13  -5 -10    6.73    2.14
 -13   5  10    4.51    2.60
 -13  -5  10    7.22    3.44
 -14  -5  10    3.71    3.82
   0   6 -10    6.50    1.42
   0  -6 -10    7.92    1.56
   0  -6 -10    7.24    1.56
   0  -6  10    9.60    1.62
   0   6 -10    7.37    1.33
   1   6 -10   27.08    2.67
   1   6 -10   24.30    2.65
  -1  -6 -10   26.48    2.86
   1  -6  10   25.20    2.73
  -1   6 -10   30.07    2.84
  -1   6 -10   30.33    2.60
  -1  -6  10   29.00    2.89
   1  -6 -10   26.57    2.89
   1  -6 -10   30.49    2.91
   2   6 -10    3.78    1.05
   2   6 -10    6.01    1.28
   2  -6  10    2.13    1.01
  -2  -6 -10    3.55    1.23
  -2  -6  10    5.09    1.42
   2  -6 -10    2.88    1.16
   2   6  10    5.27    1.43
   2  -6 -10    5.57    1.42
  -2   6 -10    3.26    1.25
  -2   6 -10    3.14    0.93
   3   6 -10   16.00    1.86
  -3  -6 -10   15.64    2.23
   3  -6  10   18.66    1.83
   3   6 -10   18.83    2.24
  -3   6 -10   16.10    1.84
   3  -6 -10   17.68    2.44
   3   6  10   15.97    2.31
  -3   6 -10   15.12    2.31
   3  -6 -10   13.87    2.11
  -3  -6  10   14.43    2.28
   4   6 -10   51.08    4.16
  -4  -6 -10   49.13    4.56
   4   6 -10   53.15    4.51
  -4   6 -10   50.71    4.69
   4   6  10   54.19    4.69
  -4   6 -10   53.35    4.21
  -4  -6  10   58.99    5.00
   4  -6 -10   55.00    4.49
   4  -6 -10   52.89    4.71
  -5  -6 -10   66.31    5.45
   5   6 -10   67.13    4.85
   5   6 -10   66.08    5.39
   5  -6 -10   70.01    5.31
   5  -6 -10   67.69    5.56
  -5  -6  10   61.10    5.76
  -5   6 -10   60.58    4.99
   5   6  10   62.42    5.52
   6   6 -10   36.29    3.36
  -6  -6 -10   30.10    3.31
  -6   6 -10   31.65    2.85
   6  -6 -10   29.03    3.28
  -6  -6  10   31.57    3.83
   6   6  10   30.56    3.43
   6  -6 -10   33.76    3.06
   7   6 -10   13.49    2.09
  -7  -6 -10   12.02    2.10
   7  -6 -10   11.04    1.61
  -7  -6  10    9.20    2.33
   7   6  10   12.05    2.27
  -7   6 -10   12.95    1.63
   7  -6 -10   11.17    1.87
  -8  -6 -10   20.34    2.71
   8   6 -10   22.85    2.78
   8  -6 -10   18.34    2.12
   8  -6 -10   19.21    2.01
   8   6  10   20.29    2.96
  -8   6 -10   17.20    2.15
  -8  -6  10   18.85    3.14
  -9  -6 -10    1.03    1.51
   9   6 -10    0.31    1.52
  -9  -6  10    1.53    2.02
   9   6  10    3.23    1.77
  -9   6 -10    2.43    1.14
 -10  -6 -10    6.78    1.93
 -10   6 -10    5.54    1.45
  10   6  10    6.91    2.26
 -10  -6  10    8.59    2.74
 -11  -6 -10    1.14    1.68
  11   6 -10    1.59    1.19
  11   6  10    1.69    1.75
 -11  -6  10    2.18    2.54
 -11   6 -10    4.46    1.81
 -12  -6 -10   -2.04    1.75
 -12  -6  10   -1.95    2.49
  12   6  10   -1.18    1.58
 -13  -6 -10    5.90    2.37
  13   6  10   -3.55    1.85
 -13  -6  10    0.69    3.15
 -14  -6 -10   -2.22    3.08
 -14  -6  10    5.07    3.89
   0  -7  10  114.04    8.80
   0   7 -10  110.96    8.70
   0   7 -10  118.67    8.64
   0  -7 -10  119.59    8.85
  -1  -7 -10  110.34    8.47
   1   7 -10  105.93    8.26
   1   7 -10  100.47    8.22
   1  -7  10  102.20    8.30
   1  -7 -10  118.36    8.51
   1  -7 -10  109.06    8.54
  -1  -7  10  115.54    8.56
  -1   7 -10  116.66    8.44
  -1   7 -10  115.42    8.26
   2  -7  10   29.92    2.62
   2   7  10   21.49    2.70
  -2   7 -10   20.28    2.62
   2  -7 -10   22.02    2.81
  -2   7 -10   21.12    2.40
  -2  -7  10   20.45    2.76
   2  -7 -10   20.86    2.52
   3   7 -10   61.44    5.07
  -3  -7 -10   55.04    5.16
   3  -7  10   61.23    4.84
   3   7 -10   56.31    4.84
  -3   7 -10   63.83    4.93
   3   7  10   63.86    5.34
   3  -7 -10   58.34    5.34
  -3   7 -10   65.34    5.32
  -3  -7  10   69.06    5.50
   3  -7 -10   58.11    5.09
   4   7 -10   92.00    7.90
   4  -7  10   92.98    7.34
   4   7 -10   94.26    7.63
  -4  -7 -10   95.12    8.05
  -4   7 -10  113.69    7.80
   4   7  10  115.60    8.29
   4  -7 -10  114.63    8.03
  -4  -7  10  115.36    8.46
   4  -7 -10  112.65    8.31
   5   7 -10   16.21    2.57
   5   7 -10   20.39    2.09
  -5  -7 -10   20.93    2.81
   5   7  10   19.43    2.71
  -5  -7  10   19.70    2.99
   5  -7 -10   22.20    2.88
  -5   7 -10   22.43    2.35
   5  -7 -10   20.60    2.50
   6   7 -10   49.37    3.89
   6   7 -10   56.41    4.83
  -6  -7 -10   48.87    4.77
   6   7  10   55.03    4.94
   6  -7 -10   58.49    4.48
   6  -7 -10   48.58    4.74
  -6   7 -10   53.98    4.35
  -6  -7  10   49.63    5.07
  -7  -7 -10   78.48    5.85
   7   7 -10   66.83    5.68
   7  -7 -10   55.83    5.03
  -7  -7  10   69.44    6.26
   7  -7 -10   61.28    5.41
  -7   7 -10   63.63    5.17
   7   7  10   63.88    5.77
   8   7 -10   37.41    4.15
  -8  -7 -10   40.55    4.07
   8   7  10   38.31    4.18
  -8  -7  10   42.18    4.80
   8  -7 -10   37.74    3.42
   8  -7 -10   35.00    3.15
  -8   7 -10   36.25    3.55
  -9  -7 -10   44.59    4.63
   9   7 -10   44.61    4.67
  -9  -7  10   62.89    5.69
   9   7  10   45.67    4.72
  -9   7 -10   42.00    4.15
  10   7 -10    1.31    1.90
 -10  -7 -10   15.65    2.60
  10   7  10   15.75    2.68
 -10  -7  10   10.18    3.10
 -10   7 -10    7.40    1.87
 -11  -7 -10    7.98    2.32
 -11  -7  10    2.83    2.62
  11   7  10   -0.01    1.50
 -12  -7 -10    7.00    2.46
 -12  -7  10   11.17    3.49
  12   7  10    1.31    1.81
 -13  -7 -10    6.27    2.65
 -13  -7  10   10.06    3.68
  13   7  10   -1.58    2.22
   0  -8  10    3.81    1.45
   0  -8 -10    3.02    1.40
   0   8 -10    4.15    1.40
   0   8 -10    3.85    1.26
  -1  -8 -10    8.22    1.80
   1  -8  10    8.23    1.74
   1   8 -10    9.19    1.68
   1  -8 -10    8.65    2.03
  -1   8 -10   10.36    1.89
   1  -8 -10    7.30    1.69
  -1  -8  10    9.09    1.91
  -1   8 -10    7.15    1.62
   2   8 -10    5.23    1.46
   2  -8  10    4.06    1.24
  -2  -8 -10    6.55    1.80
  -2   8 -10    3.35    1.71
   2  -8 -10    2.68    1.31
   2  -8 -10    3.32    1.70
  -2   8 -10    4.28    1.30
  -2  -8  10    6.41    1.78
   3   8 -10   57.00    4.67
  -3  -8 -10   59.59    5.09
   3  -8  10   54.51    4.62
   3  -8 -10   55.23    4.89
  -3   8 -10   53.72    4.71
   3   8  10   55.74    5.10
   3  -8 -10   56.35    5.22
  -3  -8  10   60.27    5.30
   4   8 -10   18.47    2.33
   4  -8  10   19.43    2.05
  -4  -8 -10   22.62    2.96
   4   8  10   23.24    3.06
  -4  -8  10   26.83    3.15
  -4   8 -10   18.10    2.47
   4  -8 -10   24.29    2.74
   4  -8 -10   24.03    3.19
   5   8 -10    8.96    1.45
  -5  -8 -10    7.23    1.90
  -5   8 -10    5.09    1.47
  -5  -8  10    5.15    1.97
   5   8  10    7.01    1.96
   5  -8 -10    6.02    1.94
   5  -8 -10    4.62    1.40
  -6  -8 -10   10.59    2.30
   6   8 -10   12.42    1.63
   6  -8 -10   19.14    2.24
  -6   8 -10   14.72    2.10
  -6  -8  10   13.44    2.71
   6  -8 -10   15.13    2.60
   6   8  10   14.69    2.59
  -7  -8 -10   13.65    2.64
   7   8  10   16.10    2.67
   7  -8 -10   13.61    2.38
  -7  -8  10   15.75    3.10
   7  -8 -10   15.93    2.01
  -7   8 -10   13.88    2.97
  -8  -8 -10    2.96    1.81
   8  -8 -10    0.71    1.10
   8  -8 -10    2.05    0.92
   8   8  10   -2.53    1.58
  -8  -8  10   -0.41    2.00
  -9  -8 -10    0.13    1.66
  -9  -8  10    3.48    2.52
   9   8  10    1.84    1.77
 -10  -8 -10   11.87    2.61
  10   8  10    6.65    2.37
 -10  -8  10    7.86    3.02
 -11  -8 -10   -1.38    1.98
  11   8  10    0.49    1.73
 -11  -8  10   -2.06    2.66
 -12  -8 -10    0.56    2.26
  12   8  10    2.52    2.16
 -12  -8  10    6.55    3.35
 -13  -8 -10    4.24    2.88
 -13  -8  10    6.72    3.83
   0   9 -10    5.83    1.83
   0  -9 -10    4.78    1.65
   0  -9  10    9.54    1.92
   1  -9  10  100.21    8.70
   1   9 -10  102.44    8.63
  -1  -9 -10  101.70    8.86
   1  -9 -10  137.55    9.08
  -1  -9  10  135.41    9.17
   2   9 -10   30.65    3.36
   2  -9  10   33.82    3.44
  -2  -9 -10   34.16    3.65
   2  -9 -10   33.47    3.61
  -2  -9  10   41.07    4.01
   3   9 -10  117.08    8.43
  -3  -9 -10  119.97    8.88
   3  -9  10  102.79    8.32
   3   9  10  110.91    8.91
   3  -9 -10  102.28    9.35
  -3  -9  10  111.55    8.93
   3  -9 -10  110.26    8.62
   4   9 -10    5.03    1.39
  -4  -9 -10    0.41    1.43
   4  -9  10    3.26    1.08
  -4  -9  10    4.99    1.95
   4  -9 -10    1.95    1.84
   4  -9 -10    1.35    1.34
   4   9  10    0.91    1.56
   5   9 -10  104.47    7.37
  -5  -9 -10  101.93    7.96
  -5  -9  10   93.76    8.15
   5  -9 -10   88.42    8.08
   5   9  10   97.85    8.02
   5  -9 -10   89.35    7.48
  -6  -9 -10    2.71    1.78
   6   9 -10    3.85    1.25
   6   9  10    4.41    1.96
  -6  -9  10    0.65    1.90
   6  -9 -10    2.16    2.03
   6  -9 -10    3.72    1.33
   7   9 -10   46.18    3.52
  -7  -9 -10   47.79    4.86
   7  -9 -10   47.94    4.06
  -7  -9  10   50.67    5.46
   7   9  10   42.45    4.73
   7  -9 -10   42.95    4.79
  -8  -9 -10    2.48    1.88
   8   9  10    2.35    2.05
   8  -9 -10   -1.59    1.33
  -8  -9  10    2.96    2.53
   8  -9 -10    3.13    1.11
  -9  -9 -10   40.74    4.66
  -9  -9  10   32.40    5.02
   9   9  10   38.17    4.49
 -10  -9 -10    3.05    2.13
 -10  -9  10    3.09    2.76
  10   9  10    0.94    1.76
 -11  -9 -10   27.32    4.02
 -11  -9  10   22.74    4.76
 -12  -9 -10    3.65    2.87
  12   9  10    2.03    2.46
 -12  -9  10    2.18    3.35
   0 -10  10    8.25    2.05
   0 -10 -10   10.09    2.18
   1 -10  10    1.17    1.36
  -1 -10 -10    1.24    1.57
  -1 -10  10    0.35    1.53
   1 -10 -10    1.25    1.53
  -2 -10 -10   15.31    2.60
   2 -10  10    9.73    2.00
   2  10 -10   11.33    2.17
  -2 -10  10   16.10    2.71
   2 -10 -10   11.23    2.22
  -3 -10 -10    4.17    1.85
   3  10 -10    5.15    1.66
   3 -10  10    2.33    1.33
  -3 -10  10    4.87    1.99
   3 -10 -10    4.12    1.63
   3  10  10    4.52    1.92
  -4 -10 -10    5.45    1.99
   4 -10  10    4.20    1.27
   4  10 -10    2.42    1.50
   4  10  10    4.52    1.98
  -4 -10  10    3.38    2.00
   4 -10 -10    3.44    1.65
  -5 -10 -10    7.97    2.36
   5  10 -10   12.05    2.06
   5  10  10   17.56    3.01
  -5 -10  10   12.48    2.87
   5 -10 -10   11.93    2.11
   6  10 -10    2.40    1.42
  -6 -10 -10    2.14    1.95
   6 -10 -10    2.72    2.42
  -6 -10  10    0.48    2.05
   6  10  10    0.96    1.88
   6 -10 -10    1.62    1.38
  -7 -10 -10    4.96    2.24
   7  10 -10    2.63    1.14
  -7 -10  10    2.30    2.22
   7  10  10   -0.36    1.84
   7 -10 -10    4.48    1.38
   7 -10 -10   -1.71    2.00
  -8 -10 -10    6.61    2.41
   8 -10 -10    4.53    1.25
   8 -10 -10   -1.72    1.63
  -8 -10  10   10.81    3.04
   8  10  10    5.83    2.45
  -9 -10 -10    5.21    2.54
   9  10  10    6.79    2.55
  -9 -10  10    9.32    3.40
 -10 -10 -10    6.39    2.81
  10  10  10   -1.31    1.82
 -10 -10  10    2.68    3.01
 -11 -10 -10   -0.45    2.70
  11  10  10    3.82    2.39
 -11 -10  10   -1.78    3.23
 -12 -10 -10   10.81    3.45
 -12 -10  10    4.77    3.91
   0 -11  10   29.86    3.74
   0 -11 -10   31.63    3.67
  -1 -11 -10   60.95    5.71
   1 -11  10   63.44    5.55
  -1 -11  10   60.26    5.80
   1 -11 -10   61.30    5.71
   2 -11  10   43.88    4.35
  -2 -11 -10   42.11    4.69
  -2 -11  10   44.25    4.81
   2 -11 -10   43.92    4.49
  -3 -11 -10   79.42    6.87
   3 -11  10   73.87    6.29
   3 -11 -10   74.96    6.57
  -3 -11  10   72.49    6.96
   3  11  10   84.86    7.23
   4  11 -10    0.56    1.75
  -4 -11 -10    3.07    2.11
   4 -11  10    1.47    1.25
   4 -11 -10    5.18    1.76
   4  11  10    2.67    1.96
  -4 -11  10    1.59    2.12
  -5 -11 -10   36.39    4.51
   5  11 -10   31.71    3.98
   5 -11 -10   41.43    4.05
   5  11  10   43.77    4.75
  -5 -11  10   39.11    4.90
   6  11 -10   33.43    3.84
  -6 -11 -10   41.84    4.60
   6 -11 -10   28.87    3.47
  -6 -11  10   31.85    4.59
   6  11  10   30.10    4.24
  -7 -11 -10   13.76    3.05
   7 -11 -10    9.21    1.90
  -7 -11  10   13.64    3.40
   7  11  10   10.30    2.76
  -8 -11 -10   19.47    3.57
   8  11  10   16.96    3.21
   8 -11 -10   15.61    2.04
  -8 -11  10   17.67    3.84
  -9 -11 -10    9.85    3.01
  -9 -11  10    7.78    3.38
   9  11  10   13.67    2.97
 -10 -11 -10    7.10    2.91
 -10 -11  10    2.43    3.16
  10  11  10    5.48    2.24
 -11 -11 -10   10.04    3.53
  11  11  10    5.83    3.06
 -11 -11  10   13.83    4.33
   0 -12  10    5.19    2.01
   0 -12 -10    6.76    2.24
  -1 -12 -10   24.72    3.62
   1 -12  10   21.96    3.19
  -1 -12  10   19.48    3.26
   1 -12 -10   25.70    3.50
  -2 -12 -10    2.05    1.93
   2 -12  10    3.80    1.77
  -2 -12  10    3.17    2.22
   2 -12 -10    1.09    1.69
   3 -12  10    3.73    1.68
  -3 -12 -10    3.33    2.00
   3  12  10    4.65    2.36
  -3 -12  10    5.13    2.40
   3 -12 -10    2.65    1.83
   4 -12  10    8.44    1.87
  -4 -12 -10    9.16    2.69
  -4 -12  10   10.31    2.83
   4  12  10   10.06    2.80
   4 -12 -10    8.16    2.17
   5 -12  10    0.32    0.58
  -5 -12 -10    0.70    2.11
   5 -12 -10    1.27    1.59
   5  12  10    3.30    2.27
  -5 -12  10    1.33    2.36
  -6 -12 -10   30.06    4.19
  -6 -12  10   16.51    3.72
   6  12  10   19.21    3.72
   6 -12 -10   25.04    3.14
  -7 -12 -10    1.75    2.40
  -7 -12  10    0.16    2.45
   7 -12 -10    1.18    1.51
   7  12  10    0.66    2.22
  -8 -12 -10   -1.52    2.46
   8  12  10    1.10    2.43
  -8 -12  10   -3.79    2.55
   8 -12 -10    0.20    1.32
  -9 -12 -10    7.13    3.39
   9  12  10    2.27    2.45
  -9 -12  10    9.13    3.93
 -10 -12 -10    3.18    2.90
 -10 -12  10    1.72    3.41
  10  12  10   -1.44    2.59
   0 -13  10   50.54    5.29
   0 -13 -10   47.60    5.26
  -1 -13 -10   13.71    2.86
   1 -13  10   15.96    2.91
  -1 -13  10   14.01    3.04
   1 -13 -10   14.93    2.93
   2 -13  10   40.04    4.60
  -2 -13 -10   48.10    5.11
   2 -13 -10   40.26    4.63
  -2 -13  10   39.54    5.08
  -3 -13 -10    4.43    2.45
   3 -13  10    2.69    1.81
  -3 -13  10    5.87    2.60
   3  13  10    6.65    2.83
   3 -13 -10    2.85    1.87
  -4 -13 -10   24.81    3.97
   4 -13  10   24.37    3.23
  -4 -13  10   23.43    4.14
   4  13  10   25.80    4.31
   4 -13 -10   28.68    3.61
  -5 -13 -10    8.38    2.90
   5 -13 -10    6.19    2.03
  -5 -13  10    4.04    2.78
   5  13  10    2.13    2.60
  -6 -13 -10   13.90    3.49
  -6 -13  10   12.31    3.50
   6 -13 -10   17.58    2.68
   6  13  10   18.28    3.63
  -7 -13 -10   19.58    3.89
   7  13  10   27.61    4.18
   7 -13 -10   17.76    2.59
  -7 -13  10   14.43    3.98
  -8 -13 -10   22.10    4.41
   8  13  10   32.47    4.69
  -8 -13  10   27.53    4.96
  -9 -13 -10   12.10    3.66
  -9 -13  10    4.27    3.74
   9  13  10   -1.38    2.71
   0 -14  10    6.77    2.53
   0 -14 -10   10.89    2.91
  -1 -14 -10    7.97    2.65
   1 -14  10    7.07    2.34
  -1 -14  10    5.89    2.61
   1 -14 -10    6.59    2.50
   2 -14  10    1.18    2.00
  -2 -14 -10    2.70    2.45
  -2 -14  10    0.87    2.26
   2 -14 -10    4.09    2.28
   3 -14  10    7.82    2.35
  -3 -14 -10   10.30    2.90
   3  14  10   10.24    3.28
   3 -14 -10    8.70    2.54
  -3 -14  10    6.24    2.86
  -4 -14 -10    5.72    2.72
   4 -14  10    3.28    1.81
   4  14  10    3.63    2.96
   4 -14 -10    3.93    2.08
  -4 -14  10    0.35    2.63
  -5 -14 -10   17.81    3.70
   5 -14 -10   17.51    3.02
  -5 -14  10   15.13    3.86
   5  14  10   14.66    3.71
  -6 -14 -10   22.30    4.08
   6 -14 -10   15.59    2.74
   6  14  10   17.48    3.83
  -6 -14  10   10.58    3.82
  -7 -14 -10    6.20    3.25
   7  14  10    6.09    3.30
   7 -14 -10    5.64    2.16
  -7 -14  10   11.88    3.47
  -8 -14 -10    6.26    3.54
  -8 -14  10   10.85    3.92
   8  14  10    8.90    3.45
   0 -15  10    2.21    2.27
   0 -15 -10    1.35    2.34
   1 -15  10    5.32    2.53
  -1 -15 -10    6.23    2.69
  -1 -15  10    7.33    3.00
   1 -15 -10    8.47    2.67
  -2 -15 -10   15.22    3.57
   2 -15  10   17.20    3.29
  -2 -15  10   16.11    3.71
   2 -15 -10   24.79    3.68
  -3 -15 -10    3.52    2.75
   3 -15  10    7.07    2.35
   3 -15 -10    2.43    2.38
  -3 -15  10    0.11    2.60
   3  15  10    2.98    3.07
   4 -15  10   44.74    5.13
  -4 -15 -10   57.44    6.32
   4  15  10   60.47    6.90
   4 -15 -10   52.83    5.62
  -5 -15 -10   11.95    3.74
   5 -15 -10   19.78    3.30
  -5 -15  10   23.49    4.63
   5  15  10   20.43    4.45
  -6 -15 -10   21.38    4.16
  -6 -15  10   17.61    4.24
   6  15  10   14.27    4.18
   6 -15 -10   12.68    2.79
   0 -16  10    2.38    2.72
   0 -16 -10    0.79    2.59
   1 -16  10    3.60    2.69
  -1 -16 -10    2.23    2.85
   1 -16 -10    2.15    2.71
  -1 -16  10    0.30    2.86
  -2 -16 -10    0.45    2.83
   2 -16  10   -1.50    2.48
   2 -16 -10    3.64    2.63
  -2 -16  10   -1.19    2.78
   3 -16  10    9.89    2.96
  -3 -16 -10   12.09    3.49
   3 -16 -10   13.66    3.17
  -3 -16  10    8.87    3.62
   3  16  10   17.81    4.49
  -4 -16 -10    2.54    2.82
  -4 -16  10    0.16    3.25
   4  16  10   -5.24    3.14
   4 -16 -10   -0.19    2.48
   0   0  11    0.22    0.58
   0   0 -11   -0.35    0.51
   0   0 -11   -0.05    0.53
   0   0  11    0.30    0.61
   1   0 -11   36.22    3.00
   1   0  11   39.16    2.99
  -1   0  11   35.52    3.06
  -1   0 -11   37.21    3.11
  -1   0 -11   35.83    3.02
   1   0  11   35.61    3.15
  -1   0  11   38.11    3.17
   1   0 -11   36.08    3.09
  -2   0  11   53.04    4.10
  -2   0 -11   55.45    4.26
  -2   0 -11   51.35    4.04
   2   0  11   49.84    4.25
   2   0 -11   55.72    4.23
  -2   0  11   51.07    4.27
  -3   0  11   20.30    1.84
  -3   0 -11   18.12    1.76
   3   0 -11   18.89    2.02
  -3   0  11   18.57    2.18
  -3   0 -11   18.82    2.04
   3   0  11   19.58    2.15
  -4   0 -11   53.83    3.87
  -4   0  11   45.71    3.87
   4   0 -11   52.63    4.17
  -4   0 -11   51.38    4.29
  -4   0  11   54.62    4.38
   4   0  11   49.34    4.29
  -5   0  11    0.63    0.54
   5   0  11    0.82    1.00
  -5   0 -11    1.60    0.54
  -5   0 -11    2.75    1.07
  -5   0  11    1.29    1.00
   5   0 -11    1.60    0.88
  -6   0  11   82.19    6.09
  -6   0  11   88.18    6.83
   6   0  11   84.91    6.74
  -6   0 -11   83.37    6.70
   6   0 -11   86.42    6.43
   7   0 -11    9.76    1.47
  -7   0  11    7.06    0.92
  -7   0  11    6.86    1.76
  -7   0 -11    7.02    1.68
   7   0  11    7.57    1.74
  -8   0  11    6.16    1.85
   8   0 -11    5.22    1.19
   8   0  11    4.91    1.59
  -8   0  11    5.82    0.60
  -8   0 -11    5.48    1.71
  -9   0  11    4.67    1.81
   9   0 -11    4.95    1.02
   9   0  11    4.69    1.63
 -10   0  11   31.23    3.94
 -10   0 -11   30.84    2.59
  10   0  11   34.73    3.69
 -11   0  11   12.34    2.90
 -11   0 -11   14.79    1.55
 -12   0 -11   10.20    1.25
 -12   0  11   12.91    2.98
 -13   0  11    1.56    2.44
 -14   0  11   26.77    4.49
   0   1  11  405.79   27.37
   0  -1  11  396.86   27.40
   0   1  11  382.04   27.42
   0   1 -11  395.80   27.37
   0   1 -11  399.71   27.37
   0  -1 -11  394.51   27.38
   0  -1  11  393.12   27.40
   0  -1 -11  393.63   27.38
   1   1 -11   23.28    2.40
  -1   1  11   26.70    2.52
   1   1 -11   20.10    2.30
  -1  -1 -11   25.32    2.41
  -1  -1 -11   26.37    2.47
   1  -1  11   24.59    2.48
   1  -1  11   25.77    2.36
  -1   1  11   25.30    2.45
  -1   1 -11   36.73    2.68
   1  -1 -11   32.25    2.58
  -1  -1  11   32.42    2.49
  -1   1 -11   32.34    2.47
   1   1  11   32.04    2.66
  -1  -1  11   30.65    2.60
  -2  -1 -11  296.31   21.33
  -2   1  11  305.97   21.53
   2   1 -11  309.29   21.46
  -2  -1 -11  299.25   21.50
   2  -1  11  295.51   21.52
  -2   1  11  281.51   21.36
   2   1 -11  301.42   21.29
   2   1  11  329.69   21.62
  -2  -1  11  305.93   21.58
   2  -1 -11  321.52   21.52
  -2   1 -11  321.23   21.34
  -2   1 -11  317.24   21.54
  -2  -1  11  312.29   21.32
   3  -1  11   90.83    7.01
  -3   1  11   84.43    6.96
  -3  -1 -11   89.91    6.72
  -3   1  11   81.41    6.75
  -3  -1 -11   89.70    6.96
   3   1 -11   86.57    6.87
  -3  -1  11   94.91    6.70
  -3  -1  11  101.51    7.17
   3  -1 -11   98.57    7.00
   3   1  11   97.66    7.08
  -3   1 -11   99.84    6.73
  -3   1 -11   96.99    7.04
   4  -1  11  110.31    8.77
  -4  -1 -11  101.95    8.69
  -4   1  11  102.73    8.45
  -4   1  11  106.14    8.76
   4   1 -11  110.47    8.63
  -4  -1  11  127.41    8.94
  -4  -1  11  123.86    8.38
   4   1  11  131.97    8.92
  -4   1 -11  131.64    8.88
   4  -1 -11  123.43    8.72
  -4   1 -11  130.90    8.41
   5  -1  11   66.05    5.21
  -5   1  11   70.36    5.28
  -5  -1 -11   58.69    5.09
  -5   1  11   53.40    4.69
   5   1 -11   63.95    4.93
  -5   1 -11   66.13    4.60
  -5   1 -11   64.08    5.18
  -5  -1  11   62.76    5.26
   5   1  11   59.45    5.15
   5  -1 -11   65.38    4.99
  -5  -1  11   61.56    4.54
  -6   1  11  107.10    8.13
  -6  -1 -11  114.24    8.13
   6  -1  11  107.03    8.07
   6   1 -11  114.07    7.85
  -6   1  11  110.74    7.63
  -6   1 -11   97.51    7.41
  -6  -1  11  100.08    8.16
  -6   1 -11  101.40    8.12
   6   1  11  104.06    8.13
  -6  -1  11  106.07    7.31
   6  -1 -11   97.22    7.78
  -7   1  11    3.85    1.41
  -7  -1 -11    4.06    1.46
   7  -1  11    4.04    1.46
   7   1 -11    6.05    1.24
  -7   1  11    3.89    0.86
  -7   1 -11    3.10    1.45
   7   1  11    0.89    1.22
  -7  -1  11    3.17    1.45
  -7   1 -11    2.92    0.60
   7  -1 -11    2.34    1.02
   8   1 -11  112.91    8.15
  -8  -1 -11  122.12    8.70
  -8   1  11  106.74    7.90
   8  -1  11  125.42    8.66
  -8   1  11  109.83    8.67
   8   1  11  108.43    8.58
  -8  -1  11  104.97    8.73
   8  -1 -11  104.72    8.04
  -8   1 -11  101.69    8.88
   9  -1  11    7.26    1.89
  -9   1  11    5.12    0.92
  -9  -1 -11    6.00    1.11
  -9   1  11    4.74    1.83
  -9   1  11    6.70    0.97
   9   1 -11    5.28    1.17
   9  -1 -11    9.62    1.22
  -9  -1  11   10.73    2.36
   9   1  11   11.14    2.11
   9  -1 -11   10.23    1.24
 -10  -1 -11   36.48    3.18
  10   1 -11   38.52    3.00
 -10   1  11   36.52    4.26
  10   1 -11   36.92    2.98
 -10  -1  11   51.60    4.66
 -11   1  11   20.95    3.35
 -11  -1 -11   21.60    2.16
 -11   1 -11   19.91    1.71
  11   1  11   25.27    3.17
 -11  -1  11   21.71    3.59
 -12  -1 -11    3.27    1.14
 -12   1  11    5.04    2.29
 -12  -1  11    4.31    2.40
 -13  -1 -11    4.85    1.31
 -13   1  11    5.14    2.63
 -13  -1  11    5.43    2.78
 -14   1  11   42.67    5.60
 -14  -1  11   40.82    5.69
   0  -2 -11   22.53    2.14
   0   2 -11   20.79    2.07
   0  -2  11   22.74    2.19
   0  -2  11   20.68    2.07
   0   2 -11   22.59    2.12
   0   2  11   23.12    2.22
   1  -2  11   15.24    1.75
  -1   2  11   15.90    1.89
  -1  -2 -11   16.26    1.82
  -1  -2 -11   17.10    1.91
  -1   2  11   15.93    1.85
   1   2 -11   15.42    1.73
   1   2 -11   16.59    1.83
   1  -2  11   14.53    1.82
  -1  -2  11   21.33    1.83
   1  -2 -11   21.08    2.01
   1   2  11   20.26    2.05
  -1   2 -11   22.49    1.86
  -1   2 -11   19.76    1.95
  -1  -2  11   18.90    2.04
  -2   2  11   46.13    4.08
  -2  -2 -11   55.16    4.17
  -2   2  11   50.17    4.07
   2  -2  11   49.96    3.83
  -2  -2 -11   50.65    4.01
   2  -2  11   51.79    4.15
   2   2 -11   49.92    3.90
   2   2 -11   47.72    4.03
   2  -2 -11   49.25    4.12
  -2  -2  11   53.41    4.29
  -2   2 -11   55.02    4.19
  -2   2 -11   50.69    3.94
   2   2  11   49.34    4.20
  -2  -2  11   54.11    3.93
   3   2 -11    9.14    1.20
  -3   2  11   11.22    1.69
  -3  -2 -11   11.21    1.64
  -3   2  11    9.28    1.41
   3  -2  11    9.18    1.66
   3   2 -11    8.80    1.49
  -3  -2  11   12.96    1.90
   3   2  11   13.37    1.85
  -3   2 -11   13.02    1.36
  -3   2 -11   13.68    1.77
   3  -2 -11   15.17    1.85
  -3  -2  11   13.47    1.29
  -4   2  11   12.49    1.63
  -4  -2 -11   14.61    1.80
  -4   2  11   14.48    1.88
   4  -2  11   11.80    1.79
   4   2 -11   13.17    1.65
  -4   2 -11   13.44    1.94
   4  -2 -11   14.79    1.89
  -4  -2  11   12.93    1.29
   4   2  11   14.35    2.00
  -4  -2  11   16.21    2.24
  -4   2 -11   13.68    1.41
  -5   2  11   68.27    5.38
   5   2 -11   70.50    5.20
   5  -2  11   73.33    5.45
  -5  -2 -11   70.07    5.36
  -5   2 -11   64.20    4.83
  -5  -2  11   62.46    4.64
   5  -2 -11   66.19    5.24
  -5   2 -11   64.63    5.38
  -5  -2  11   60.16    5.47
   5   2  11   62.33    5.42
   6   2 -11   42.42    3.81
   6  -2  11   45.62    4.07
  -6  -2 -11   42.72    4.05
  -6   2  11   45.33    4.14
   6  -2 -11   43.50    3.83
  -6  -2  11   41.38    4.23
  -6   2 -11   50.89    4.24
  -6   2 -11   47.56    3.43
   6   2  11   48.38    4.23
   7  -2  11   16.41    2.37
  -7  -2 -11   19.55    2.44
  -7   2  11   20.49    2.57
   7   2 -11   17.92    2.07
  -7  -2  11   18.03    2.68
   7  -2 -11   15.95    2.00
   7   2  11   14.21    2.39
  -7   2 -11   15.07    1.51
  -7   2 -11   18.45    2.56
  -8  -2 -11   10.65    2.11
   8  -2  11   11.32    2.08
  -8   2  11    8.41    2.02
  -8  -2 -11   10.52    1.49
   8   2 -11   12.08    1.74
   8   2  11   10.42    2.09
   8  -2 -11   11.99    1.57
  -8  -2  11    9.88    2.27
  -8   2 -11   12.19    1.19
   8  -2 -11   13.13    1.60
  -9   2  11   21.85    2.48
  -9  -2 -11   22.27    2.49
  -9   2  11   26.73    3.33
   9   2 -11   23.68    2.58
   9  -2 -11   27.12    2.29
   9   2  11   29.88    3.34
  -9   2 -11   27.98    2.05
  -9  -2  11   29.66    3.65
   9  -2 -11   27.03    2.29
 -10   2  11    3.00    1.01
 -10  -2 -11    3.45    1.07
 -10   2  11    1.97    1.01
 -10   2  11    2.61    1.71
  10   2 -11    1.79    0.83
  10   2  11    2.91    1.80
 -10  -2  11    3.18    2.01
 -11   2  11    8.69    1.21
 -11  -2 -11    5.58    1.39
 -11   2  11   10.33    2.34
 -11   2  11    7.79    1.18
  11   2  11   10.80    2.25
 -11  -2  11    7.63    2.64
 -12  -2 -11    5.72    1.37
 -12   2  11    3.58    2.35
 -12  -2  11    7.81    2.59
 -13   2  11    2.96    2.54
 -13  -2 -11    4.09    1.43
 -13  -2  11    6.30    2.91
 -14   2  11   -2.01    2.69
 -14  -2  11   -4.13    2.93
   0  -3  11    8.82    1.31
   0   3  11   10.49    1.56
   0  -3 -11   13.57    1.70
   0   3 -11   10.37    1.46
   0  -3  11    8.72    1.45
   0   3 -11    9.84    1.31
   1   3 -11   97.93    7.69
   1  -3  11   97.41    7.76
   1  -3  11  100.93    7.75
  -1  -3 -11   98.66    7.78
   1   3 -11  104.10    7.74
  -1   3  11   99.64    7.82
   1   3  11  105.47    7.91
  -1   3 -11  116.53    7.74
  -1  -3  11  110.96    7.69
  -1  -3  11  117.76    8.03
  -1   3 -11  107.83    7.86
   1  -3 -11  112.89    7.93
   2   3 -11   57.43    4.32
   2  -3  11   52.73    4.25
   2   3 -11   52.23    4.39
  -2   3  11   58.71    4.55
  -2   3  11   53.67    4.50
   2  -3  11   52.89    4.48
  -2  -3  11   57.05    4.68
   2   3  11   62.49    4.69
  -2   3 -11   58.02    4.34
   2  -3 -11   55.98    4.55
  -2  -3  11   56.28    4.26
  -2   3 -11   59.41    4.64
   3   3 -11  236.66   15.92
   3   3 -11  231.25   15.68
  -3   3  11  227.17   16.01
   3  -3  11  231.19   16.01
  -3  -3  11  218.30   15.61
  -3  -3  11  211.70   16.13
  -3   3 -11  222.70   15.72
   3  -3 -11  221.80   16.02
  -3   3 -11  226.10   16.09
   3   3  11  222.65   16.08
  -4   3  11  285.08   19.91
   4   3 -11  277.77   19.41
   4   3 -11  281.25   19.75
[truncated: 504,302 more chars]
